# Supplementary material for: An interferon-stimulated long non-coding RNA USP30-AS1 as an immune modulator in influenza A virus infection
Source: PLoS Pathog. 2025 Jan 8;21(1):e1012854. doi: 10.1371/journal.ppat.1012854 (PMC11750089; doi:10.1371/journal.ppat.1012854)
Supplement: S1 Table — (XLSX) [file ppat.1012854.s010.xlsx]

## Sheet: UDE_lncRNA_DElnc_num
Supplementary table1. Differentially expressed lncRNAs in infection of different IAV subtypes.
Gene ID	A_California_04_09_H1N1	A_Wyoming_03_03_H3N2	A_Anhui_01_2013_H7N9	A_Netherland_219_2003_H7N7	A_Vietnam_1203_2004_H5N1	A_Panama_2007_1999_H3N2	A_Netherlands_602_2009_H1N1	A_WSN_1933_H1N1	A_Oklahoma_447_2008_H1N1	DE_subtype_number
645676	1	1	1	1	1	0	0	1	0	6
414236	1	0	0	0	0	0	0	0	0	1
339883	1	1	0	0	0	0	0	0	0	2
441108	1	1	1	1	0	1	1	1	1	8
157983	1	1	0	0	0	0	0	0	1	3
80054	1	1	0	0	0	0	0	0	0	2
10824	1	1	0	0	0	0	0	0	0	2
100287177	1	1	0	0	0	0	0	0	0	2
643977	1	1	0	1	1	0	0	1	0	5
285759	1	1	1	1	1	1	1	0	0	7
54072	1	1	1	1	1	1	1	0	0	7
400941	1	1	1	1	1	1	0	0	0	6
644242	1	0	0	0	0	0	0	0	0	1
57234	1	1	0	0	0	0	0	0	0	2
339894	1	1	1	0	1	1	0	0	0	5
285972	1	1	0	0	0	0	0	0	0	2
104355149	1	1	0	0	0	0	0	0	0	2
388685	1	1	0	0	0	0	0	1	0	3
100507267	1	1	0	0	0	0	0	0	0	2
103695436	1	1	0	0	0	0	0	0	1	3
101926925	1	1	0	0	0	0	0	1	0	3
101927015	1	1	0	0	0	1	0	0	0	3
100128993	1	1	0	0	1	0	0	0	0	3
100506388	1	1	0	0	0	0	0	0	0	2
100996455	1	0	0	0	0	0	0	0	0	1
100996579	1	1	0	0	0	0	0	0	0	2
101929723	1	1	0	0	0	0	0	1	0	3
102723766	1	1	0	0	0	0	0	0	0	2
728175	1	1	0	0	1	0	0	0	0	3
730101	1	1	0	0	0	0	0	0	0	2
100873917	1	1	0	0	0	0	0	0	0	2
100505994	1	1	0	0	0	0	0	1	0	3
114614	1	1	1	1	1	1	1	0	0	7
407975	1	1	0	0	1	0	0	0	0	3
100506211	1	1	0	0	1	0	0	0	0	3
554202	1	1	1	0	0	0	0	0	0	3
100506668	1	0	0	0	0	0	0	0	1	2
104326052	1	1	0	0	0	1	0	1	0	4
10737	1	1	1	1	1	1	1	0	0	7
85028	1	1	1	0	0	0	0	0	0	3
84973	1	1	0	1	1	1	0	0	0	5
100506462	1	1	0	0	0	0	0	0	0	2
93653	1	1	1	0	0	1	0	0	0	4
100506776	1	0	0	0	0	0	0	0	0	1
100131733	1	1	0	1	1	1	1	1	1	8
574406	1	1	0	0	0	0	0	1	0	3
100287559	1	1	0	0	0	0	0	0	0	2
100505854	1	1	0	0	0	0	0	0	0	2
100874246	1	1	0	0	0	0	0	0	0	2
646450	1	1	0	0	0	0	0	0	0	2
100129716	1	1	0	0	0	0	0	0	0	2
440465	1	0	0	0	1	0	0	0	1	3
400500	1	1	1	1	1	1	1	0	0	7
618	1	1	0	0	0	0	0	0	1	3
105221694	1	1	0	0	0	1	0	1	0	4
100302650	1	1	0	0	0	0	0	1	0	3
339263	1	1	0	0	0	0	0	0	0	2
29798	1	1	0	0	0	0	0	0	1	3
100526820	1	1	0	0	0	0	0	0	0	2
100130460	1	1	0	0	0	0	0	0	0	2
151278	1	1	0	0	0	0	0	0	0	2
100505869	1	1	0	0	1	0	0	0	0	3
441009	1	1	0	0	0	0	0	0	0	2
286467	1	1	0	0	1	0	0	0	0	3
55056	1	1	1	1	0	0	0	0	0	4
729614	1	1	0	1	1	1	0	0	0	5
54435	1	1	1	0	0	0	0	0	0	3
80868	1	1	0	0	0	0	0	1	0	3
100750247	1	1	0	0	0	0	0	0	0	2
283460	1	1	0	0	0	0	0	0	0	2
100506311	1	1	0	0	0	0	0	0	0	2
57061	1	1	1	1	1	0	0	0	0	5
55853	1	1	1	0	1	1	0	0	0	5
101929602	1	1	0	0	0	0	0	0	0	2
102724550	1	1	0	0	0	0	0	0	0	2
100216545	1	1	0	1	1	0	0	0	0	4
102723510	1	1	0	0	0	0	0	0	0	2
100287902	1	1	0	0	1	0	0	0	0	3
723809	1	1	0	1	1	1	0	0	0	5
644714	1	1	0	0	0	0	0	0	0	2
387644	1	1	0	0	0	0	0	0	0	2
401247	1	1	0	0	0	0	0	0	0	2
283267	1	1	1	1	1	0	0	0	0	5
150992	1	1	0	0	0	0	0	0	0	2
284029	1	1	0	0	1	0	0	0	0	3
147525	1	0	0	1	1	1	0	0	0	4
283624	1	1	1	0	1	0	0	0	0	4
100505576	1	0	0	0	1	0	0	0	0	2
100499467	1	1	0	0	0	0	0	0	0	2
338758	1	1	0	1	1	0	0	0	0	4
100128822	1	1	1	0	0	0	0	0	0	3
100216546	1	1	1	1	1	1	0	0	0	6
401232	1	1	0	0	1	0	0	0	1	4
338799	1	1	1	0	1	0	0	0	0	4
728431	1	0	0	1	1	0	0	0	0	3
339524	1	1	1	0	0	0	0	0	0	3
102725509	1	1	0	0	0	0	0	0	0	2
101927084	1	1	0	0	0	0	0	0	0	2
103352539	1	0	0	0	0	0	0	0	0	1
283416	1	1	0	0	1	0	0	0	0	3
729583	1	1	0	0	0	0	0	0	0	2
100130476	1	1	0	0	1	0	0	0	1	4
100130992	1	1	1	0	1	0	0	0	0	4
100132356	1	1	0	0	1	0	0	0	0	3
100268168	1	1	0	0	0	0	0	0	0	2
100272217	1	1	0	0	0	0	0	0	0	2
100289361	1	1	0	0	0	0	0	0	0	2
100506585	1	1	0	0	0	0	0	0	0	2
100506639	1	0	0	1	0	0	0	0	0	2
100506730	1	1	0	0	0	0	0	0	1	3
100506804	1	1	0	0	0	0	0	0	0	2
100507144	1	1	0	0	0	0	0	0	0	2
100507156	1	1	0	0	0	0	0	0	0	2
100507195	1	0	0	0	0	0	0	0	0	1
100507639	1	0	0	0	0	0	0	0	0	1
100996583	1	1	0	0	0	0	0	0	0	2
101060553	1	1	0	0	0	0	0	0	1	3
101927100	1	1	0	0	0	0	0	0	0	2
101927178	1	1	0	0	0	0	0	0	0	2
101927272	1	1	0	0	0	0	0	0	0	2
101927311	1	0	0	0	0	0	0	0	0	1
101927765	1	1	0	0	0	0	0	0	0	2
101928445	1	1	0	0	0	0	0	0	0	2
101928650	1	1	0	0	0	0	0	0	0	2
101928710	1	1	0	0	0	0	0	0	0	2
101928767	1	1	0	0	0	0	0	0	0	2
101928865	1	1	0	0	0	0	0	0	0	2
101929294	1	1	0	0	0	0	0	0	0	2
101929331	1	0	0	0	0	1	0	0	0	2
101929371	1	0	0	0	0	0	0	0	0	1
101929505	1	1	0	0	0	0	0	0	0	2
101929532	1	1	0	0	0	0	0	0	0	2
101929709	1	1	0	0	0	0	0	0	0	2
102577426	1	1	0	0	0	0	0	0	0	2
102723824	1	0	0	0	0	0	0	1	0	2
102724814	1	1	0	0	0	0	0	0	0	2
103091866	1	1	0	0	0	0	0	1	0	3
103344931	1	1	0	0	0	0	0	0	0	2
152225	1	1	1	1	1	1	0	0	0	6
153684	1	1	0	0	1	0	0	1	1	5
644656	1	1	1	1	1	0	1	0	0	6
101927288	1	1	0	0	0	0	0	0	1	3
401093	1	1	0	0	0	0	0	0	0	2
101929423	1	1	0	0	0	0	0	0	0	2
84815	1	0	0	0	0	0	0	0	0	1
85001	1	1	0	1	1	1	0	1	0	6
84981	1	0	1	1	1	0	0	0	0	4
116828	1	0	0	0	1	0	0	0	0	2
729082	1	0	0	0	1	0	0	0	0	2
103752588	1	1	0	0	0	0	0	0	0	2
100130522	1	1	0	1	1	0	0	0	1	5
100630918	1	1	0	0	0	0	0	0	0	2
100506215	1	1	0	0	1	0	0	0	0	3
100505758	1	1	0	0	0	0	0	0	0	2
101927612	1	1	0	0	0	0	0	0	0	2
728769	1	1	0	0	1	0	0	1	0	4
100507495	1	1	0	0	0	0	0	0	0	2
100128055	1	1	0	0	0	0	0	0	0	2
284649	1	1	0	0	1	0	0	0	0	3
399972	1	0	0	0	0	0	0	0	0	1
100507297	1	1	0	0	0	0	0	0	0	2
100507633	1	0	0	0	0	0	0	0	0	1
641467	1	0	0	0	0	0	0	0	0	1
285962	1	1	0	0	0	0	0	0	0	2
103021294	1	1	0	0	0	0	0	0	0	2
161159	1	1	0	0	0	0	0	0	0	2
100506713	1	1	1	1	1	1	0	0	0	6
100506674	1	1	0	0	0	0	0	0	1	3
283579	1	1	0	0	0	0	0	0	0	2
727684	1	1	0	0	0	0	0	0	0	2
286122	1	1	0	0	0	0	0	0	0	2
101928649	1	1	0	0	0	0	0	0	0	2
26220	1	1	0	0	0	0	0	0	0	2
101926900	1	1	0	0	0	0	0	0	0	2
100289274	1	1	0	0	1	0	0	0	0	3
285512	1	1	1	0	1	0	0	0	0	4
286333	1	0	0	0	1	0	0	0	0	2
651430	1	0	0	0	1	0	0	0	0	2
10255	1	1	1	1	1	1	0	0	0	6
10866	1	1	0	0	1	1	1	0	0	5
100859930	1	1	0	0	0	0	0	0	0	2
80072	1	1	0	0	0	0	0	0	0	2
285954	1	1	0	0	0	0	0	0	0	2
100996539	1	0	0	0	0	0	0	0	0	1
10984	1	1	0	1	1	0	0	0	0	4
378805	1	1	0	0	0	1	0	0	0	3
283487	1	1	0	0	1	0	0	0	1	4
100652865	1	0	0	0	0	0	0	0	0	1
554279	1	1	0	1	1	0	0	0	1	5
401106	1	1	1	1	1	1	0	0	0	6
400027	1	1	0	0	1	1	0	0	0	4
100506229	1	1	0	0	0	0	0	0	0	2
100129726	1	1	0	0	1	0	0	0	0	3
730227	1	1	0	0	0	0	0	0	0	2
100506516	1	1	0	0	0	0	0	0	0	2
101929623	1	1	0	0	0	0	0	0	0	2
731656	1	1	0	0	0	0	0	0	0	2
100506119	1	1	0	0	0	0	0	0	0	2
100130950	1	1	0	0	0	0	0	0	1	3
100131496	1	1	0	0	0	0	0	0	0	2
100289230	1	1	0	0	1	0	0	0	0	3
100289495	1	1	0	0	0	0	0	0	0	2
100506860	1	1	0	0	0	0	0	0	0	2
101926963	1	1	0	0	0	0	0	0	0	2
101927027	1	1	0	0	0	0	0	1	0	3
101927415	1	0	0	0	0	0	0	0	0	1
101927914	1	1	0	0	0	0	0	0	0	2
340357	1	1	0	1	0	0	0	0	0	3
414300	1	1	0	0	0	0	0	0	0	2
729083	1	1	0	0	0	0	0	0	0	2
105377586	1	1	0	0	0	0	0	0	0	2
100133991	1	1	1	0	0	0	0	0	0	3
100288730	1	1	0	0	0	0	0	0	0	2
100506033	1	1	0	0	0	0	0	0	0	2
101928378	1	0	0	0	0	0	0	0	0	1
101926888	1	1	0	0	0	0	0	0	0	2
284618	1	1	0	0	0	0	0	0	1	3
101928113	1	0	0	0	0	0	0	0	0	1
338069	1	1	0	0	1	0	0	0	0	3
729178	1	1	0	0	0	0	0	1	0	3
101410533	1	1	0	0	0	0	0	0	0	2
100303491	1	1	0	0	0	0	0	0	0	2
400798	0	1	0	1	0	0	0	0	0	2
101752400	0	1	0	0	0	0	0	0	0	1
158035	0	1	0	0	0	0	0	0	0	1
440072	1	1	0	0	1	0	1	0	0	4
104355147	0	1	0	0	0	1	0	0	0	2
641365	0	1	0	0	0	0	0	0	0	1
440900	0	1	1	1	1	1	0	0	0	5
101927586	0	1	0	0	0	0	0	0	0	1
102723895	0	1	0	0	0	0	0	0	0	1
100507062	0	1	0	0	0	0	0	0	0	1
101926906	1	1	0	0	0	1	0	0	0	3
100507331	0	1	0	0	0	0	0	0	0	1
100130776	0	1	0	0	0	0	0	0	0	1
79992	0	1	0	1	1	0	0	0	0	3
284677	0	1	0	0	0	0	0	0	0	1
54067	0	1	0	0	0	1	0	0	0	2
246312	0	1	0	0	0	0	0	0	0	1
152118	0	1	0	0	0	0	0	0	0	1
285668	0	1	0	0	0	0	0	0	0	1
221416	0	1	0	0	0	0	0	0	0	1
50854	0	1	0	0	0	0	0	0	0	1
285941	0	1	0	0	0	0	0	0	0	1
100996348	0	1	0	0	0	0	0	0	0	1
574016	0	1	0	0	0	0	0	0	0	1
100874203	0	1	0	0	0	0	0	0	0	1
102723483	0	1	0	0	0	0	0	0	0	1
285154	0	1	0	0	0	0	0	0	0	1
729582	1	1	0	0	0	0	0	0	0	2
100188954	0	1	0	0	0	0	0	0	0	1
440078	0	1	0	1	0	1	0	0	0	3
400512	0	1	1	0	1	0	0	0	0	3
100505592	1	1	0	0	1	0	1	0	0	4
642976	0	1	0	0	0	0	0	0	1	2
100379661	0	1	0	0	0	0	0	0	0	1
100750246	0	1	0	0	0	0	0	0	0	1
285830	0	1	0	0	0	0	0	0	0	1
100873924	0	1	0	0	0	0	0	0	0	1
101928376	0	1	0	0	0	0	0	0	0	1
100996941	0	1	0	0	0	0	0	0	0	1
644246	0	1	0	1	1	0	0	0	0	3
286190	0	1	0	0	0	0	0	0	0	1
645591	0	1	0	1	1	1	0	0	0	4
751580	0	1	0	1	1	0	0	0	0	3
101929559	0	1	0	0	0	0	0	0	0	1
100873962	0	1	0	0	0	0	0	0	0	1
121838	0	1	0	0	0	0	0	0	0	1
100874159	0	1	0	0	0	0	0	0	0	1
285045	0	1	1	1	1	1	0	0	0	5
400619	0	1	1	0	1	0	0	0	0	3
200298	0	1	0	0	1	0	0	0	0	2
646324	0	1	0	0	0	0	0	0	1	2
728855	0	1	0	0	0	0	0	0	0	1
151658	0	1	0	0	0	0	0	0	0	1
283553	0	1	1	0	1	1	0	0	0	4
646113	1	1	0	0	1	0	1	0	1	5
643529	0	1	0	1	1	0	0	0	0	3
100505865	0	1	0	0	0	0	0	0	0	1
255031	1	1	0	0	1	0	0	0	0	3
100507632	0	1	0	0	0	0	0	0	0	1
101929184	0	1	0	0	0	0	0	0	0	1
104355136	0	1	0	0	0	0	0	0	0	1
103752581	0	1	0	0	0	0	0	0	0	1
101929769	0	1	0	0	0	0	0	0	0	1
100505875	0	1	0	0	1	0	0	0	0	2
100506328	1	1	1	1	1	1	1	0	0	7
102800315	0	1	0	0	0	0	0	0	0	1
101927449	0	1	0	0	0	0	0	0	0	1
102724515	0	1	0	0	0	0	0	0	0	1
257358	0	1	0	0	0	0	0	0	0	1
101928455	0	1	0	0	0	0	0	0	0	1
101927931	0	1	0	0	0	0	0	0	0	1
102723562	0	1	0	0	0	0	0	0	0	1
340515	0	1	0	0	0	0	0	0	0	1
54944	0	1	0	0	0	0	0	0	0	1
101929765	0	1	0	0	0	0	0	0	0	1
283551	0	1	0	0	0	0	0	1	1	3
196913	0	1	0	0	0	0	0	0	0	1
103344926	0	1	0	0	0	0	0	0	0	1
100128288	0	1	0	1	1	0	0	0	0	3
100129034	1	1	1	1	1	1	0	0	0	6
100129203	0	1	0	0	0	0	0	0	0	1
100129940	0	1	0	0	0	0	0	0	0	1
100130370	0	1	0	0	0	0	0	1	0	2
100132735	0	1	0	0	0	0	0	0	0	1
100289511	0	1	0	0	0	0	0	0	0	1
100294145	0	1	0	0	0	0	0	0	0	1
100505715	0	1	0	0	0	0	0	0	0	1
100505984	0	1	0	0	0	0	0	0	0	1
100506071	0	1	0	0	0	0	0	0	0	1
100506100	0	1	0	0	0	0	0	0	0	1
100506159	0	1	0	0	0	0	0	0	0	1
100506314	0	1	0	0	0	0	0	0	0	1
100506603	0	1	0	0	0	0	0	0	0	1
100506844	0	1	0	0	0	0	0	0	1	2
100507006	0	1	0	0	0	0	0	0	0	1
100507506	0	1	0	0	0	0	0	0	0	1
100996342	0	1	0	0	0	0	0	0	0	1
101060091	0	1	0	0	0	0	0	0	0	1
101927142	0	1	0	0	0	0	0	0	0	1
101927237	0	1	0	0	0	0	0	0	0	1
101927243	0	1	0	0	0	0	0	0	0	1
101927354	0	1	0	0	0	1	0	0	0	2
101927686	0	1	0	0	0	0	0	0	0	1
101927755	0	1	0	0	0	0	0	0	1	2
101927768	0	1	0	0	0	0	0	0	0	1
101927780	0	1	0	0	0	0	0	0	0	1
101927811	0	1	0	0	0	0	0	0	0	1
101927814	0	1	0	0	0	0	0	0	0	1
101927870	0	1	0	0	0	0	0	0	0	1
101927964	0	1	0	0	0	0	0	0	0	1
101928105	0	1	0	0	0	0	0	0	0	1
101928150	0	1	0	0	0	0	0	0	0	1
101928438	0	1	0	0	0	0	0	0	0	1
101928940	0	1	0	0	0	0	0	0	0	1
101929372	0	1	0	0	0	0	0	0	0	1
101929378	0	1	0	0	0	0	0	0	0	1
101929565	0	1	0	0	0	0	0	0	0	1
101929570	0	1	0	0	0	0	0	0	0	1
101929596	0	1	0	0	0	0	0	0	0	1
101929718	0	1	0	0	0	0	0	0	0	1
101929741	0	1	0	0	0	0	0	0	0	1
101929762	0	1	0	0	0	0	0	0	0	1
102723344	0	1	0	0	0	0	0	0	0	1
102724020	0	1	0	0	0	0	0	0	0	1
102724555	0	1	0	0	0	0	0	0	0	1
105373383	0	1	0	0	0	0	0	0	0	1
105377348	0	1	0	0	0	0	0	0	0	1
105747689	0	1	0	0	0	0	0	0	0	1
284454	0	1	0	1	1	0	0	0	0	3
286437	0	1	0	0	0	0	0	0	0	1
388780	0	1	0	0	0	0	0	0	1	2
389641	0	1	0	0	0	0	0	0	1	2
399715	0	1	0	1	1	1	0	0	0	4
401312	0	1	0	0	0	0	0	0	0	1
440446	0	1	0	0	0	0	0	0	0	1
440896	0	1	1	0	1	0	0	1	0	4
441204	0	1	1	1	1	1	0	0	0	5
646903	0	1	0	0	0	0	0	0	1	2
648987	0	1	0	0	0	0	0	0	0	1
728084	0	1	0	0	0	0	0	0	0	1
729867	0	1	1	0	0	0	0	0	0	2
91450	0	1	1	0	0	0	0	0	0	2
285780	0	1	0	0	0	0	0	0	0	1
100874051	0	1	0	0	0	0	0	0	0	1
104326051	0	1	0	0	0	0	0	0	0	1
81571	1	1	0	1	1	1	1	0	0	6
102800314	0	1	0	0	0	0	0	0	0	1
101928736	0	1	0	0	0	0	0	0	0	1
388815	0	1	0	0	1	0	0	0	0	2
100129827	0	1	0	0	0	0	0	0	0	1
10230	0	1	0	0	0	0	0	0	0	1
374987	1	1	1	1	1	1	1	0	0	7
348808	0	1	0	0	0	0	0	0	0	1
90271	0	1	0	0	1	0	0	0	0	2
25859	0	1	0	0	0	0	0	0	0	1
100750225	0	1	0	0	0	0	0	0	0	1
282997	0	1	0	0	0	1	0	0	0	2
101927891	0	1	0	0	0	0	0	0	0	1
101928388	0	1	0	0	0	0	0	0	0	1
100996425	0	1	0	0	0	0	0	0	0	1
100652759	0	1	0	0	0	0	0	0	0	1
439949	0	1	0	0	0	0	0	0	0	1
219731	0	1	0	0	1	0	0	0	0	2
100507463	1	1	0	0	0	0	0	0	0	2
101929302	0	1	0	0	0	0	0	0	0	1
101410544	0	1	0	0	0	0	0	0	0	1
100505761	0	1	0	0	0	0	0	0	0	1
100505676	0	1	0	0	0	0	0	0	1	2
100507392	0	1	0	0	0	0	0	0	0	1
100506392	0	1	0	0	1	0	0	0	0	2
101929212	0	1	0	0	0	0	0	0	0	1
197187	1	1	1	1	1	1	0	0	0	6
27099	0	1	0	1	1	0	0	0	0	3
735301	0	1	1	1	1	0	0	1	0	5
100873165	0	1	0	0	0	0	0	0	0	1
100131089	0	1	0	0	0	0	0	0	1	2
100507266	0	1	0	0	0	0	0	0	0	1
100506161	0	1	0	0	0	0	0	0	0	1
401014	0	1	0	0	0	0	0	0	0	1
257000	1	1	0	0	1	0	0	0	0	3
100874219	0	1	0	0	0	0	0	0	0	1
101101775	0	1	0	0	0	0	0	0	0	1
219347	0	1	0	0	0	0	0	0	0	1
11257	0	1	0	1	1	0	0	0	0	3
284900	0	1	1	0	1	1	0	0	0	4
100533179	0	1	0	0	0	0	0	0	0	1
100130855	0	1	0	0	0	0	0	0	0	1
100133957	0	1	0	0	0	0	0	0	0	1
100507347	0	1	0	0	0	0	0	0	1	2
100131213	0	1	0	1	0	0	0	0	0	2
386758	0	1	0	0	0	0	0	0	0	1
100128252	0	1	0	0	0	0	0	0	0	1
80035	1	1	0	0	1	1	1	0	0	5
84837	0	1	0	0	0	0	0	0	0	1
80161	0	1	0	0	0	0	0	0	0	1
100506753	0	1	0	0	0	0	0	0	0	1
101929639	0	1	0	0	0	0	0	0	0	1
497258	0	1	0	0	0	0	0	0	0	1
220979	0	1	0	0	0	0	0	0	0	1
400658	0	1	0	0	0	0	0	0	0	1
388759	0	1	0	0	0	0	0	0	0	1
101928513	0	1	0	0	0	0	0	0	0	1
678655	0	1	0	1	0	0	0	0	0	2
100048912	0	1	0	0	1	1	0	0	1	4
158960	0	1	0	1	0	0	0	1	1	4
400508	0	1	0	1	1	1	0	0	0	4
101928243	0	1	0	0	0	0	0	0	0	1
54553	0	1	0	1	1	0	0	0	0	3
401282	0	1	0	0	0	0	0	0	0	1
101926987	0	1	0	0	0	0	0	0	0	1
100996295	0	1	0	0	0	0	0	0	0	1
729723	0	1	0	0	0	0	0	0	0	1
645212	0	1	0	0	1	0	0	0	0	2
114915	0	1	0	0	0	0	0	0	0	1
100133036	0	1	0	1	1	0	0	0	0	3
401105	0	1	0	1	1	1	0	0	0	4
441172	0	1	0	0	0	0	0	1	0	2
100126270	0	1	0	0	0	0	0	0	0	1
400236	0	1	0	0	0	0	0	0	0	1
57000	0	1	0	0	0	0	0	0	1	2
339942	0	1	0	0	0	0	0	0	0	1
352961	1	1	0	0	0	0	0	1	0	3
253018	0	1	0	0	1	1	0	0	0	3
101928846	0	1	0	0	0	0	0	0	1	2
100506299	0	1	0	0	0	0	0	0	0	1
147727	0	1	1	0	0	0	0	0	0	2
8552	1	1	0	1	1	0	1	0	0	5
101928153	0	1	0	0	0	0	0	0	0	1
100134229	1	1	0	0	0	0	0	0	0	2
554203	0	1	0	0	1	0	0	0	0	2
400617	0	1	0	0	0	0	0	0	0	1
100505879	0	1	0	0	0	0	0	0	0	1
100775104	0	1	0	0	0	0	0	0	0	1
101927150	0	1	0	0	0	0	0	0	0	1
79854	1	1	0	1	1	0	0	0	0	4
193629	0	1	0	0	0	0	0	0	0	1
399706	0	1	0	0	0	0	0	0	0	1
64493	0	1	0	0	0	0	0	0	0	1
145200	0	1	0	0	1	0	0	0	0	2
349114	0	1	0	1	1	0	0	0	0	3
100862704	0	1	0	0	0	0	0	0	1	2
84791	0	1	0	1	1	0	0	0	0	3
79940	0	1	0	0	0	0	0	0	0	1
201853	0	1	0	0	0	0	0	0	0	1
645687	0	1	0	0	0	0	0	0	0	1
646982	0	1	0	0	0	0	0	0	0	1
253128	0	1	0	0	1	0	0	0	0	2
284440	0	1	0	0	0	0	0	0	1	2
283981	0	1	0	0	0	0	0	0	0	1
285286	0	1	0	1	1	1	0	0	0	4
401109	0	1	0	0	0	0	0	0	0	1
100131434	0	1	1	0	0	0	0	0	0	2
150197	0	1	0	0	0	0	0	0	0	1
100287314	0	1	0	1	1	0	0	0	0	3
100292680	0	1	1	0	1	1	0	0	0	4
400946	0	1	0	0	0	0	0	0	0	1
100506305	0	1	0	0	0	0	0	0	0	1
401074	0	1	0	0	0	0	0	0	0	1
103689845	0	1	0	0	0	1	0	0	0	2
285419	0	1	0	0	0	0	0	0	1	2
100131060	0	1	0	0	0	0	0	0	0	1
104355287	0	1	0	0	0	0	0	0	0	1
731275	0	1	0	1	1	1	0	0	0	4
101928062	0	1	0	0	0	0	0	0	0	1
101928770	0	1	0	0	0	0	0	0	0	1
202299	0	1	0	0	0	0	0	0	0	1
100126784	1	1	0	0	0	0	1	0	0	3
100129518	0	1	0	1	1	1	0	0	0	4
100129917	0	1	0	0	1	0	0	0	0	2
100129973	1	1	0	0	1	1	0	0	0	4
100130357	0	1	0	0	0	0	0	0	0	1
100131289	0	1	0	0	1	0	0	0	0	2
100288069	0	1	0	1	1	0	0	0	0	3
100288152	0	1	0	0	0	0	0	0	0	1
100505915	1	1	0	0	1	0	0	0	0	3
100506302	0	1	0	0	0	0	0	0	0	1
100506746	0	1	0	0	0	0	0	0	0	1
100507283	0	1	0	0	0	0	0	0	0	1
100652758	0	1	0	1	0	0	0	0	0	2
101927021	0	1	0	0	0	0	0	0	0	1
101927318	0	1	0	0	0	0	0	1	0	2
101927379	0	1	0	0	0	0	0	0	0	1
101927438	0	1	0	0	0	0	0	0	0	1
101927620	0	1	0	0	0	0	0	0	0	1
101927844	0	1	0	0	0	0	0	0	0	1
101927851	0	1	0	0	0	0	0	0	0	1
101927865	0	1	0	0	0	0	0	0	0	1
101928043	1	1	0	0	0	0	0	0	0	2
101928053	0	1	0	0	0	0	0	0	0	1
101928068	0	1	0	0	0	0	0	0	0	1
101928227	0	1	0	0	0	0	0	0	1	2
101928514	0	1	0	0	0	0	0	0	0	1
101928530	0	1	0	0	0	0	0	0	0	1
101929066	0	1	0	0	0	0	0	0	1	2
101929140	0	1	0	0	0	0	0	0	0	1
101929470	0	1	0	0	0	0	0	0	0	1
101929733	0	1	0	0	0	0	0	0	0	1
101930010	0	1	0	0	0	0	0	0	0	1
101930071	0	1	0	0	0	0	0	0	0	1
102723701	0	1	0	0	0	0	0	0	0	1
102724050	0	1	0	0	0	0	0	0	0	1
102724297	0	1	0	0	0	0	0	0	0	1
145783	0	1	0	0	1	0	0	0	0	2
254896	0	1	0	0	0	0	0	0	0	1
284648	0	1	0	0	1	0	0	0	0	2
401320	0	1	1	1	1	1	0	0	0	5
440028	0	1	0	1	1	0	0	0	1	4
553103	0	1	1	0	1	1	0	0	0	4
574538	0	1	0	0	0	0	0	0	0	1
643072	0	1	0	0	0	0	0	0	0	1
643339	0	1	0	0	0	0	0	0	0	1
646626	1	1	1	1	1	1	1	0	0	7
653160	0	1	1	1	1	0	0	0	1	5
728730	0	1	0	0	0	0	0	0	0	1
730202	0	1	1	1	1	1	0	0	1	6
731157	0	1	0	0	0	0	0	0	0	1
503693	0	1	0	0	0	0	0	0	0	1
125144	0	1	0	0	1	0	0	0	0	2
100289341	0	1	0	1	1	0	0	0	0	3
114044	0	1	0	0	0	0	0	0	0	1
100873985	0	1	0	0	0	0	0	0	0	1
149047	0	1	0	0	1	0	0	0	0	2
100505738	0	1	0	0	0	0	0	0	0	1
100506881	0	1	0	0	0	0	0	0	0	1
100131691	0	1	0	0	0	0	0	0	0	1
100996569	0	1	0	0	0	0	0	0	0	1
100505681	0	1	0	0	0	0	0	1	0	2
100132273	0	1	0	0	1	0	0	0	0	2
100130557	0	1	0	1	1	1	0	0	0	4
254128	0	1	0	0	1	0	0	0	0	2
317648	0	1	0	0	1	0	0	0	0	2
100507459	0	1	0	0	0	0	0	0	0	1
100505783	1	1	0	0	1	0	0	0	0	3
101055625	0	1	0	0	0	0	0	0	0	1
101927828	0	1	0	0	0	0	0	0	0	1
202781	0	1	1	0	0	0	0	0	0	2
400960	0	1	0	0	0	0	0	0	0	1
100506637	0	1	0	0	0	0	0	0	1	2
100130889	0	1	0	0	1	0	0	0	0	2
100652740	0	1	0	0	0	0	0	0	0	1
100506233	0	1	0	0	1	0	0	0	0	2
644660	0	1	0	1	1	0	0	0	0	3
100505648	0	1	1	0	1	1	0	0	1	5
100302401	0	1	0	0	0	0	0	0	0	1
101927034	0	1	0	0	0	0	0	0	0	1
100506007	0	1	0	0	0	0	0	0	1	2
100874089	0	1	0	0	0	0	0	0	0	1
101928545	0	1	0	0	0	0	0	0	0	1
100507303	0	1	0	0	0	0	0	0	0	1
105376843	0	1	0	0	0	0	0	0	0	1
387066	0	1	0	0	0	0	0	0	0	1
641638	0	1	0	1	1	0	0	0	0	3
619518	0	1	0	0	0	0	0	0	0	1
254100	0	1	0	0	0	0	0	0	0	1
400410	0	1	0	0	0	0	0	0	0	1
102723166	0	1	0	0	0	0	0	0	0	1
100499177	0	1	0	0	0	0	0	0	0	1
440944	0	1	0	0	1	0	0	0	0	2
100287227	0	1	0	0	0	0	0	0	0	1
100507032	0	1	0	0	0	0	0	0	1	2
493900	0	1	0	0	0	0	0	0	0	1
255512	0	1	0	0	0	0	0	0	0	1
100507602	0	1	0	0	0	0	0	0	0	1
100289373	0	1	0	0	0	0	0	0	0	1
440288	0	1	0	0	1	0	0	0	0	2
101927221	0	1	0	0	0	0	0	0	0	1
100129066	0	1	0	0	0	0	0	0	0	1
84996	0	1	0	0	0	0	0	0	0	1
404201	1	1	0	0	1	0	0	0	0	3
729013	0	1	0	0	0	0	0	0	0	1
441951	0	1	0	0	1	0	0	0	0	2
100507458	0	1	0	0	0	0	0	0	0	1
102724826	0	1	0	0	0	0	0	0	0	1
148898	0	1	1	1	1	1	0	0	0	5
101927599	0	1	0	0	0	0	0	0	0	1
401588	0	1	1	0	1	0	0	0	0	3
100129195	0	1	0	0	0	0	0	0	0	1
642587	0	0	0	0	0	1	0	0	0	1
100506046	1	0	0	0	1	0	0	0	0	2
100130452	0	0	1	1	1	1	0	0	0	4
100133286	0	0	1	1	1	1	0	0	0	4
100133669	0	1	1	1	1	1	0	0	1	6
101928550	0	0	0	0	0	0	0	0	1	1
654434	0	0	0	0	1	0	0	0	0	1
202020	0	0	0	0	1	0	0	0	0	1
144571	0	0	0	1	1	0	0	0	1	3
103091865	0	0	0	0	0	0	0	0	1	1
100144603	0	0	0	1	0	1	0	0	0	2
148046	0	0	0	0	1	0	0	0	0	1
57291	1	0	0	1	1	0	0	1	0	4
645431	0	0	1	1	1	1	0	0	1	5
102467073	0	0	0	0	0	0	0	0	1	1
114036	0	0	1	0	0	0	0	0	0	1
100188949	0	0	1	1	1	1	0	0	0	4
283876	0	1	1	1	1	0	0	0	0	4
389634	0	0	0	0	1	0	0	0	0	1
399744	0	1	1	1	0	0	0	0	0	3
338817	0	0	1	1	1	1	0	0	0	4
101927258	0	0	0	0	0	0	0	1	0	1
100147773	1	0	0	0	0	0	0	0	0	1
100270804	0	0	0	1	1	1	0	0	0	3
100288798	0	0	0	0	0	0	0	0	1	1
100505938	0	0	0	0	0	0	0	1	0	1
100506083	0	0	0	0	0	0	0	0	1	1
100506606	0	0	0	0	0	0	0	1	0	1
100507412	0	0	0	0	0	0	0	1	0	1
100507487	1	0	0	0	1	0	0	0	0	2
105274304	0	0	0	0	0	0	0	0	1	1
148413	0	0	0	1	1	0	0	0	0	2
400684	0	0	0	0	0	0	0	0	1	1
541472	0	0	0	0	1	0	0	0	0	1
440823	0	0	0	0	1	0	0	1	0	2
100131234	0	0	0	1	0	1	0	0	0	2
400931	0	0	1	1	1	0	0	0	0	3
646719	0	0	1	1	1	1	0	0	0	4
101154753	0	0	0	0	0	1	0	1	1	3
100506649	0	0	0	0	1	0	0	0	0	1
100505538	1	0	0	0	1	0	0	0	0	2
100529209	0	0	0	0	0	0	0	0	1	1
101928784	0	0	0	0	0	0	0	0	1	1
100507299	0	0	0	0	0	0	0	0	1	1
23642	0	0	1	0	0	0	0	0	0	1
100505616	0	0	0	0	1	0	0	0	0	1
100093630	1	0	0	0	1	0	0	0	0	2
283687	0	0	0	0	1	1	0	0	0	2
100128191	0	0	0	1	0	0	0	0	0	1
100130887	0	0	1	1	1	1	0	0	0	4
10301	0	0	0	0	0	1	0	0	0	1
8847	0	0	0	0	1	0	0	0	0	1
283932	0	0	1	0	1	0	0	0	0	2
645644	0	0	0	0	1	0	0	0	0	1
100129387	0	0	0	1	1	0	0	0	0	2
389741	1	0	1	1	1	0	0	0	0	4
285908	0	0	0	1	0	0	0	0	0	1
283663	0	0	1	0	1	0	0	0	0	2
440993	0	0	0	1	1	0	0	0	0	2
402483	0	0	0	1	1	1	0	0	0	3
115110	0	1	1	1	1	0	0	0	0	4
284080	0	0	0	0	1	0	0	0	0	1
105416157	1	0	0	0	0	0	0	0	0	1
283596	0	0	1	0	1	0	0	0	0	2
100505826	0	0	0	0	1	0	0	0	0	1
101928399	0	1	0	0	0	0	0	0	0	1
100507240	0	0	0	0	0	0	0	0	1	1
102724163	1	1	0	0	0	0	0	0	0	2
100874093	1	1	0	0	0	0	0	0	0	2
100506895	1	0	0	0	0	0	0	0	0	1
100128770	1	1	0	0	0	0	0	0	0	2
100128239	1	1	0	0	0	0	0	0	0	2
100126791	1	1	1	1	1	0	0	0	0	5
84848	1	1	1	1	1	0	0	0	0	5
65072	1	1	0	0	0	0	0	0	0	2
101928233	1	0	0	0	0	0	0	1	0	2
100507431	1	1	0	0	0	0	1	0	0	3
102724450	1	1	0	0	0	0	0	0	0	2
101929402	1	1	0	0	0	0	0	0	0	2
100129550	1	1	1	1	1	1	0	0	0	6
652995	1	0	0	0	0	1	0	0	0	2
101929768	0	1	0	0	0	0	0	0	0	1
100505912	0	1	0	0	1	0	0	0	0	2
100113386	0	1	0	1	0	0	0	0	1	3
503569	0	1	0	1	1	0	0	0	1	4
151475	0	1	0	1	1	1	0	0	0	4
145438	0	1	0	1	1	0	0	0	0	3
100129794	0	1	0	0	0	0	0	0	0	1
574036	0	1	0	1	1	0	0	0	0	3
101927688	0	0	0	0	0	1	0	0	0	1
100506436	0	0	0	0	0	0	1	0	0	1
100505702	0	0	0	0	1	0	0	1	0	2
100289388	0	0	0	0	0	0	0	0	1	1
100132677	1	0	0	0	1	0	0	0	0	2
100130449	0	0	0	0	1	0	0	0	0	1
731223	0	0	0	0	0	0	0	0	1	1
729678	0	0	0	1	1	1	0	0	0	3
441072	0	0	0	1	1	1	0	0	0	3
401491	0	0	0	0	1	0	0	0	0	1
401431	1	0	1	1	1	1	0	0	0	5
347689	0	0	0	0	0	0	0	1	0	1
339929	0	0	1	1	1	1	0	0	0	4
284837	0	0	0	0	1	0	0	0	0	1
284009	0	0	0	1	0	0	0	0	0	1
151477	0	0	0	1	1	0	0	0	0	2
83869	1	0	1	1	1	1	1	0	0	6
104472848	0	0	0	0	0	0	0	0	1	1
104355426	0	0	0	0	0	0	0	0	1	1
101927279	0	0	0	0	0	0	0	0	1	1
100874214	0	0	0	0	0	0	0	0	1	1
100505975	0	0	0	0	1	0	0	0	0	1
100505633	0	0	0	0	1	0	0	0	0	1
100302640	0	0	0	0	0	0	0	0	1	1
100289137	0	0	0	0	0	0	0	0	1	1
100133091	1	0	0	1	1	1	0	0	0	4
100131551	0	0	0	1	0	0	0	0	0	1
100130967	0	0	0	0	0	0	0	0	1	1
100129858	1	0	0	0	1	0	1	0	0	3
100128788	0	0	0	1	1	0	0	0	0	2
100128782	0	0	1	1	1	0	0	0	0	3
643650	0	0	0	1	1	0	0	0	0	2
642366	0	0	0	0	0	1	0	0	0	1
440584	0	0	0	0	1	0	0	0	0	1
440356	1	0	0	0	0	0	0	0	0	1
403150	1	0	0	0	1	0	0	0	0	2
399726	0	0	0	0	0	0	0	0	1	1
388796	0	0	1	1	1	0	0	0	0	3
340037	0	0	0	1	0	0	0	0	0	1
286103	0	0	0	0	0	1	0	0	0	1
284889	0	0	0	1	0	0	0	0	0	1
283120	1	0	0	1	0	0	0	0	0	2
154442	0	0	0	0	1	0	0	0	0	1
152641	1	0	0	0	1	0	0	0	0	2
144481	0	0	1	1	1	0	0	0	0	3
92659	0	0	1	1	1	0	0	0	1	4
92249	0	0	0	0	1	0	0	0	0	1
84852	0	0	1	1	1	1	0	0	0	4
84777	0	0	0	0	1	0	0	0	0	1
79857	1	0	0	1	1	0	1	0	0	4
25845	0	0	0	0	1	0	0	0	0	1
105375734	0	0	0	0	0	0	0	0	1	1
102724301	0	0	0	0	0	0	0	0	1	1
100652853	0	0	0	0	1	0	0	0	0	1
100527964	0	0	0	0	1	0	0	0	0	1
100507171	0	0	0	0	0	0	0	1	0	1
100506696	0	0	0	0	0	0	0	1	0	1
100129075	0	0	0	0	1	0	0	0	0	1
100128881	0	0	1	0	0	0	0	0	1	2
100126793	0	0	1	1	1	1	0	0	0	4
728978	0	0	0	0	1	0	0	0	0	1
653483	1	0	0	0	1	0	1	0	1	4
441094	0	0	1	0	1	0	0	0	0	2
400618	1	0	0	0	0	0	1	0	0	2
400242	1	0	0	0	1	0	0	0	0	2
389791	0	0	1	1	1	1	0	0	0	4
386627	0	0	0	1	1	1	0	0	0	3
378938	0	0	0	0	1	0	0	0	0	1
285958	0	0	1	0	0	0	0	0	1	2
283481	0	0	1	0	1	0	0	0	1	3
283131	0	0	0	1	1	0	0	0	0	2
171391	0	0	0	0	1	0	0	0	0	1
150967	1	0	1	1	1	1	0	0	0	5
128439	0	0	0	0	1	0	0	0	0	1
114796	1	0	1	1	1	0	0	0	0	4
90768	0	0	0	0	1	0	0	0	0	1
78998	1	0	1	1	1	1	0	0	1	6
55384	0	0	0	1	1	0	0	0	0	2
126536	0	0	1	1	1	1	0	0	0	4
375196	0	0	1	0	1	1	0	0	0	3
284578	0	0	1	0	1	1	0	0	0	3
100132741	0	0	1	1	1	1	0	0	0	4
100131726	0	0	1	0	1	0	0	0	1	3
439927	0	0	1	0	0	0	0	0	0	1
400728	0	0	1	0	0	0	0	0	0	1
100128893	0	0	1	1	1	1	0	0	0	4
401172	0	0	1	1	1	0	0	0	0	3
439934	0	0	1	1	1	1	0	0	0	4
64150	0	0	1	1	1	1	0	0	0	4
644873	0	0	1	0	1	0	0	0	0	2
286076	0	0	1	0	0	0	0	0	0	1
284581	0	0	1	1	1	1	0	0	0	4
644596	0	0	1	0	1	1	0	0	0	3
100009676	0	0	1	0	1	0	0	0	0	2
339290	0	0	1	1	1	0	0	0	0	3
642852	0	0	1	0	1	1	0	0	1	4
100130899	0	0	1	1	1	0	0	0	0	3
100131997	0	0	1	1	0	1	0	0	1	4
645249	0	0	1	0	1	1	0	0	0	3
283392	0	0	1	1	1	1	0	0	0	4
439990	0	0	1	0	1	0	0	0	0	2
389332	0	0	1	1	1	1	0	0	0	4
283352	0	0	1	1	1	1	0	0	0	4
440925	0	0	1	1	1	1	0	0	0	4
100506123	0	0	1	1	1	1	0	0	0	4
100130691	0	0	1	1	1	0	0	0	0	3
266655	0	0	1	0	1	0	0	0	0	2
283422	0	0	1	1	1	1	0	0	0	4
284757	0	0	1	0	0	0	0	0	0	1
200058	0	0	1	0	1	0	0	0	0	2
647946	1	0	1	1	1	0	0	0	0	4
84536	0	0	1	1	0	0	0	0	0	2
100128338	0	0	1	1	1	1	0	0	0	4
100131067	1	0	1	0	0	1	0	0	0	3
643783	0	0	1	0	1	0	0	0	0	2
81698	0	0	1	1	1	0	0	0	0	3
400752	0	0	1	1	1	1	0	0	0	4
729609	0	0	1	1	1	1	0	0	0	4
9597	0	0	1	0	1	1	0	0	0	3
283888	0	0	1	1	1	0	0	0	0	3
100129269	0	0	1	1	1	0	0	0	0	3
100144604	0	0	1	1	1	1	0	0	0	4
91948	0	0	1	1	1	0	0	0	0	3
253264	0	0	1	0	0	0	0	0	0	1
100289509	0	0	1	0	0	1	0	0	0	2
283050	0	0	1	0	0	1	0	0	0	2
100130111	0	0	1	1	1	1	0	0	0	4
100129196	0	0	1	1	1	1	0	0	0	4
285548	0	0	1	1	1	0	0	0	0	3
55449	0	0	1	1	1	1	0	0	0	4
100132707	0	0	1	0	1	0	0	0	0	2
400657	0	0	1	1	1	0	0	0	0	3
100130587	0	0	1	1	1	1	0	0	0	4
440101	0	0	1	1	1	1	0	0	0	4
645323	1	0	1	0	1	1	0	0	0	4
100132529	0	0	1	0	0	0	0	0	0	1
388699	0	0	1	1	1	0	0	0	0	3
711	1	0	1	1	1	1	1	0	0	6
57212	0	0	1	1	1	0	0	0	0	3
114041	1	0	1	1	1	1	1	0	0	6
440952	0	0	1	1	1	0	0	0	0	3
728537	1	0	1	1	1	1	0	0	0	5
100133319	0	0	1	1	1	0	0	0	0	3
255082	0	0	1	1	1	1	0	0	1	5
339674	0	0	1	0	1	0	0	0	0	2
400710	1	0	1	1	1	1	0	0	1	6
100132686	0	0	1	1	1	0	0	0	0	3
100134868	0	0	1	1	1	1	0	0	0	4
401022	0	0	1	1	1	1	1	0	0	5
283887	0	0	1	0	0	0	0	0	1	2
10740	1	0	1	1	1	1	1	0	0	6
100507547	0	0	1	1	1	1	0	0	0	4
100129597	0	0	1	0	0	1	0	0	0	2
730091	0	0	1	0	1	1	0	0	1	4
253039	0	0	1	1	1	1	0	0	0	4
152024	0	0	1	0	0	0	0	0	0	1
100130238	0	0	1	1	1	1	0	0	0	4
100128361	0	0	1	0	1	0	0	0	0	2
100128531	0	0	1	1	0	0	0	0	0	2
100129516	0	0	1	0	0	1	0	0	0	2
196872	1	0	1	0	1	0	0	0	0	3
100132147	0	0	1	1	1	1	0	0	1	5
286967	0	0	1	1	1	1	0	0	0	4
100128385	0	0	1	0	1	0	0	0	0	2
79015	0	0	1	0	0	0	0	0	0	1
613266	0	0	1	1	1	1	0	0	0	4
388948	0	0	1	1	1	1	0	0	0	4
728558	0	0	1	0	1	0	0	0	0	2
92973	1	0	1	1	1	1	0	0	0	5
80215	0	0	0	1	1	0	0	0	0	2
79160	0	0	0	1	1	1	0	0	0	3
285834	0	0	0	1	1	1	0	0	0	3
401103	0	0	0	1	1	1	0	0	1	4
145837	1	0	0	1	1	1	1	0	1	6
285735	0	0	0	1	1	1	0	0	1	4
100129250	0	0	0	1	1	0	0	0	0	2
157247	0	0	0	1	1	0	0	0	0	2
53844	0	0	0	1	0	0	0	0	0	1
158435	0	0	0	1	1	1	0	0	0	3
401397	0	0	0	1	0	0	0	0	0	1
84989	0	0	0	1	1	0	0	0	0	2
29065	0	0	0	1	1	1	0	0	0	3
339807	0	0	0	1	1	1	0	0	0	3
440594	0	0	0	1	1	0	0	0	0	2
140849	0	0	0	1	1	0	0	0	0	2
283547	0	0	0	1	1	0	0	0	0	2
401585	0	0	0	1	0	0	0	0	0	1
285492	0	0	0	1	1	1	0	0	0	3
100128006	0	0	0	1	1	1	0	0	0	3
439931	1	0	0	1	0	0	0	0	0	2
100188947	0	0	0	1	1	1	0	0	0	3
645520	0	0	0	1	1	0	0	0	0	2
90784	0	0	0	1	1	0	0	0	0	2
768096	0	0	0	1	1	0	0	0	0	2
100133985	0	0	0	1	1	0	0	0	0	2
284365	0	0	0	1	1	1	0	0	0	3
284124	0	0	0	1	1	0	0	0	0	2
378828	0	0	0	1	1	1	0	0	0	3
401357	0	0	0	1	1	0	0	0	0	2
339742	0	0	0	1	0	0	0	0	0	1
283038	0	0	0	1	1	1	0	0	0	3
100131096	0	0	0	1	1	0	0	0	0	2
284424	0	0	0	1	1	0	0	0	0	2
100132923	0	0	0	1	1	0	0	0	0	2
100132249	0	0	0	1	1	0	0	0	0	2
147081	0	0	0	1	1	1	0	0	0	3
100287569	0	0	0	1	0	0	0	0	0	1
400084	0	0	0	1	1	1	0	0	0	3
374890	0	0	0	1	0	0	0	0	0	1
100131138	0	0	0	1	1	0	0	0	0	2
550112	0	0	0	1	1	0	0	0	0	2
646600	0	0	0	1	1	0	0	0	0	2
157556	0	0	0	1	1	0	0	0	0	2
157381	0	0	0	1	1	0	0	0	1	3
9808	0	0	0	1	1	1	0	0	0	3
401286	0	0	0	1	0	0	0	0	0	1
100506190	0	0	0	1	1	0	0	0	0	2
100240735	0	0	0	1	1	1	0	0	0	3
401261	0	0	0	1	1	0	0	0	0	2
100128126	0	0	0	1	1	1	0	0	0	3
100506930	0	0	0	1	1	0	0	0	0	2
100233209	0	0	0	1	1	1	0	0	0	3
100126693	0	0	0	1	1	0	0	0	0	2
730338	0	0	0	1	1	0	0	0	0	2
400043	0	0	0	1	1	1	0	0	0	3
144486	0	0	0	1	0	0	0	0	0	1
400804	0	0	0	1	1	1	0	0	0	3
100134713	1	0	0	1	1	0	1	0	0	4
84719	0	0	0	1	1	1	0	0	0	3
149950	0	0	0	1	0	0	0	0	0	1
283575	0	0	0	1	1	1	0	0	1	4
285758	0	0	0	1	0	0	0	0	0	1
144766	0	0	0	1	0	0	0	0	0	1
149134	0	0	0	1	1	0	0	0	0	2
399844	0	0	0	1	0	0	0	0	0	1
254559	0	0	0	1	1	0	0	0	0	2
100131193	0	0	0	1	1	0	0	0	0	2
401557	0	0	0	1	1	0	0	0	0	2
728723	0	0	0	1	1	1	0	0	0	3
257396	0	0	0	1	1	1	0	0	1	4
100128811	0	0	0	1	1	0	0	0	0	2
387742	0	0	0	1	0	0	0	0	0	1
401164	0	0	0	1	1	1	0	0	0	3
348751	0	0	0	1	0	0	0	0	0	1
84931	0	0	0	1	0	0	0	0	0	1
129790	0	0	0	1	1	0	0	0	0	2
84983	0	0	0	1	1	0	0	0	0	2
727993	0	0	0	1	1	0	0	0	0	2
116933	0	0	0	1	1	0	0	0	0	2
124871	0	0	0	1	0	1	0	0	0	2
643837	0	0	0	1	1	0	0	0	0	2
54508	1	0	0	1	1	1	0	0	0	4
643355	0	0	0	1	1	0	0	0	0	2
200197	0	0	0	1	1	0	0	0	0	2
100130264	0	0	0	1	1	0	0	0	0	2
100133205	0	0	0	1	1	0	0	1	1	4
692224	0	0	0	1	0	0	0	0	0	1
283174	1	0	0	1	1	0	0	0	0	3
100289333	0	0	0	1	0	0	0	0	0	1
400123	0	0	0	1	1	1	0	0	0	3
730971	0	0	0	1	1	0	0	0	0	2
100128081	0	0	0	1	1	0	0	0	0	2
100128139	0	0	0	1	1	0	0	0	0	2
80094	0	0	0	1	1	0	0	0	0	2
282566	0	0	0	1	1	0	0	0	0	2
145474	0	0	0	1	1	0	0	0	0	2
285095	0	0	0	1	1	0	0	0	0	2
100130155	0	0	0	1	1	0	0	0	0	2
645967	0	0	0	1	0	0	0	0	0	1
100270746	0	0	0	1	1	0	0	0	0	2
10141	0	0	0	1	1	1	0	0	0	3
255654	0	0	0	1	1	0	0	0	0	2
51275	0	0	0	1	1	1	0	0	0	3
50652	0	0	0	1	1	0	0	0	0	2
256880	0	0	0	1	1	1	0	0	0	3
283854	0	0	0	1	1	0	0	0	0	2
400841	0	0	0	1	1	1	0	0	0	3
285987	0	0	0	1	0	0	0	0	0	1
29092	0	0	0	1	1	0	0	0	0	2
348761	0	0	0	1	1	0	0	0	0	2
728342	0	0	0	1	0	1	0	0	0	2
51214	0	0	0	0	1	1	0	0	0	2
100188953	0	0	0	0	1	0	0	0	0	1
401237	0	0	0	0	1	0	0	0	1	2
414777	0	0	0	0	1	0	0	0	0	1
221883	1	0	0	0	1	1	0	0	0	3
201477	0	0	0	0	1	0	0	0	0	1
729467	0	0	0	0	1	1	0	0	0	2
100507410	0	0	0	0	1	1	0	0	0	2
158228	0	0	0	0	1	1	0	0	1	3
100130894	0	0	0	0	1	1	0	0	0	2
100128398	0	0	0	0	1	1	0	0	0	2
100132077	0	0	0	0	1	0	0	0	0	1
339874	0	0	0	0	1	0	0	0	0	1
100128675	0	0	0	0	1	0	0	0	0	1
85026	0	0	0	0	1	0	0	0	0	1
23591	0	0	0	0	1	0	0	0	0	1
386597	0	0	0	0	1	1	0	0	0	2
203429	0	0	0	0	1	1	0	0	0	2
100128714	0	0	0	0	0	1	0	0	0	1
100132234	0	0	0	0	0	1	0	0	0	1
100505933	0	0	0	0	1	1	0	0	0	2
729975	0	0	0	0	0	1	0	0	0	1
100130717	0	0	0	0	0	1	0	0	0	1
100128292	0	0	0	0	0	1	0	0	0	1
729870	0	0	0	0	0	1	0	0	0	1
100240734	0	0	0	0	0	1	0	0	0	1
100128554	0	0	0	0	0	1	0	0	0	1
145694	1	0	0	0	1	0	1	0	1	4
100271835	1	0	0	0	1	0	1	0	0	3
100507140	1	0	0	0	1	0	1	0	0	3
100422737	1	0	0	0	1	0	1	0	1	4
100507056	1	0	0	0	1	0	1	0	1	4
387895	1	0	0	0	0	0	1	0	0	2
84789	1	0	0	0	0	0	0	0	0	1
100507218	1	0	0	0	1	0	1	0	1	4
100652791	1	0	0	0	1	0	1	0	0	3
100506548	0	0	0	0	1	0	1	0	0	2
29931	1	0	0	0	1	0	1	0	0	3
283860	1	0	0	0	1	0	1	0	0	3
100507351	0	0	0	0	1	0	1	0	0	2
642394	1	0	0	0	0	0	0	0	0	1
27004	1	0	0	0	1	0	0	0	0	2
100316868	1	0	0	0	1	0	0	0	0	2
389023	1	0	0	0	0	0	0	0	0	1
100507537	1	0	0	0	1	0	0	0	0	2
643749	1	0	0	0	0	0	0	0	0	1
100129515	1	0	0	0	1	0	0	0	0	2
100507008	1	0	0	0	0	0	0	0	0	1
158572	1	0	0	0	1	0	0	0	0	2
283673	1	0	0	0	0	0	0	0	0	1
100507524	1	0	0	0	1	0	0	0	1	3
255411	1	0	0	0	0	0	0	0	0	1
100506451	1	0	0	0	0	0	0	0	0	1
150135	1	0	0	0	1	0	0	0	0	2
399821	1	0	0	0	0	0	0	0	0	1
284593	1	0	0	0	1	0	0	0	0	2
100129781	1	0	0	0	1	0	0	0	0	2
118425	1	0	0	0	0	0	0	0	0	1
157627	1	0	0	0	0	0	0	0	0	1
349196	0	0	0	0	1	0	0	0	0	1
100506469	0	0	0	0	1	0	0	0	0	1
100129434	0	0	0	0	1	0	0	1	0	2
112597	0	0	0	0	1	0	0	0	0	1
619455	0	0	0	0	1	0	0	0	0	1
100130418	0	0	0	0	1	0	0	0	0	1
401264	0	0	0	0	1	0	0	0	0	1
100506990	0	0	0	0	1	0	0	1	1	3
26102	0	0	0	0	1	0	0	0	0	1
90499	0	0	0	0	1	0	0	0	0	1
100507127	0	0	0	0	1	0	0	0	0	1
399668	0	0	0	0	1	0	0	0	0	1
55018	0	0	0	0	1	0	0	0	0	1
389043	0	0	0	0	1	0	0	0	0	1
283521	0	0	0	0	1	0	0	0	0	1
79667	0	0	0	0	1	0	0	0	0	1
100846978	0	0	0	0	1	0	0	1	0	2
728323	0	0	0	0	1	0	0	0	0	1
100507246	0	0	0	0	1	0	0	0	0	1
51198	0	0	0	0	1	0	0	0	0	1
100506755	0	0	0	0	1	0	0	0	0	1
285352	0	0	0	0	1	0	0	0	0	1
100505771	0	0	0	0	1	0	0	0	0	1
284412	0	0	0	0	1	0	0	0	0	1
5820	0	0	0	0	1	0	0	0	0	1
100506124	0	0	0	0	1	0	0	0	0	1
84740	0	0	0	0	1	0	0	0	0	1
100506681	0	0	0	0	1	0	0	0	0	1
100652730	0	0	0	0	1	0	0	0	0	1
404266	0	0	0	0	1	0	0	0	0	1
284836	0	0	0	0	1	0	0	0	0	1
440894	0	0	0	0	1	0	0	0	0	1
100506495	0	0	0	0	1	0	0	0	0	1
100506421	0	0	0	0	1	0	0	0	0	1
266919	0	0	0	0	1	0	0	0	0	1
29034	0	0	0	0	1	0	0	0	0	1
80069	0	0	0	0	1	0	0	0	0	1
284933	0	0	0	0	1	0	0	0	0	1
84793	0	0	0	0	1	0	0	0	0	1
100507053	0	0	0	0	1	0	0	0	0	1
100507316	0	0	0	0	1	0	0	0	0	1
100506113	0	0	0	0	1	0	0	0	0	1
388387	0	0	0	0	1	0	0	0	0	1
574407	0	0	0	0	1	0	0	0	0	1
100128977	0	0	0	0	1	0	0	0	0	1
23434	0	0	0	0	1	0	0	0	0	1
750	0	0	0	0	1	0	0	0	0	1
84847	0	0	0	0	1	0	0	0	0	1
80078	0	0	0	0	1	0	0	0	0	1
90632	0	0	0	0	1	0	0	0	0	1
84850	0	0	0	0	1	0	0	0	1	2
100507066	0	0	0	0	1	0	0	0	0	1
100190939	0	0	0	0	1	0	0	0	0	1
83656	0	0	0	0	1	0	0	0	0	1
654433	0	0	0	0	1	0	0	0	0	1
439933	0	0	0	0	1	0	0	0	0	1
348021	0	0	0	0	1	0	0	0	0	1
149837	0	0	0	0	1	0	0	0	1	2
100505964	0	0	0	0	1	0	0	0	0	1
399959	0	0	0	0	1	0	0	0	1	2
140771	0	0	0	0	1	0	0	0	0	1
378825	0	0	0	0	1	0	0	0	0	1
79100	0	0	0	0	1	0	0	0	0	1
379025	0	0	0	0	1	0	0	0	0	1
145978	0	0	0	0	1	0	0	0	0	1
246119	0	0	0	0	1	0	0	0	0	1
401149	0	0	0	0	1	0	0	0	0	1
440119	0	0	0	0	1	0	0	0	0	1
85009	0	0	0	0	1	0	0	0	0	1
440556	0	0	0	0	1	0	0	0	0	1
63914	0	0	0	0	1	0	0	0	1	2
105375037	0	0	0	0	0	1	0	0	0	1
105372935	0	0	0	0	0	1	0	0	0	1
112267960	0	0	0	0	0	1	0	0	0	1
105373098	0	0	0	0	0	1	0	0	1	2
401492	0	0	0	0	0	1	0	0	0	1
105374219	0	0	0	0	0	1	0	0	0	1
105378020	0	0	0	0	0	1	0	0	0	1
111216282	0	0	0	0	0	1	0	1	1	3
101929352	0	0	0	0	0	1	0	0	0	1
105369319	0	0	0	0	0	1	0	0	0	1
105369528	0	0	0	0	0	1	0	0	0	1
102723761	0	0	0	0	0	1	0	1	0	2
284561	0	0	0	0	0	1	0	0	1	2
101926887	0	0	0	0	0	1	0	1	1	3
101927522	0	0	0	0	0	1	0	0	1	2
101927919	0	0	0	0	0	1	0	0	0	1
101928391	0	0	0	0	0	1	0	1	0	2
101928816	0	0	0	0	0	1	0	1	0	2
102723458	0	0	0	0	0	1	0	1	1	3
102724458	0	0	0	0	0	1	0	0	0	1
102724968	0	0	0	0	0	1	0	1	0	2
105369905	0	0	0	0	0	1	0	0	0	1
105370094	0	0	0	0	0	1	0	0	0	1
105370114	0	0	0	0	0	1	0	0	0	1
105370178	0	0	0	0	0	1	0	0	0	1
105370355	0	0	0	0	0	1	0	0	0	1
105370672	0	0	0	0	0	1	0	0	0	1
105370685	0	0	0	0	0	1	0	0	0	1
105371082	0	0	0	0	0	1	0	1	0	2
105372055	0	0	0	0	0	1	0	0	0	1
105372298	0	0	0	0	0	1	0	0	0	1
105372773	0	0	0	0	0	1	0	0	0	1
105373404	0	0	0	0	0	1	0	1	0	2
105373582	0	0	0	0	0	1	0	0	1	2
105373707	0	0	0	0	0	1	0	0	0	1
105373724	0	0	0	0	0	1	0	1	0	2
105374071	0	0	0	0	0	1	0	1	0	2
105374287	0	0	0	0	0	1	0	0	1	2
105375743	0	0	0	0	0	1	0	0	0	1
105375746	0	0	0	0	0	1	0	0	0	1
105375989	0	0	0	0	0	1	0	0	0	1
105376219	0	0	0	0	0	1	0	0	0	1
105376505	0	0	0	0	0	1	0	0	0	1
105376611	0	0	0	0	0	1	0	0	0	1
105377123	0	0	0	0	0	1	0	1	0	2
105377275	0	0	0	0	0	1	0	1	0	2
105377524	0	0	0	0	0	1	0	1	0	2
105377622	0	0	0	0	0	1	0	0	1	2
105378075	0	0	0	0	0	1	0	0	1	2
105378419	0	0	0	0	0	1	0	0	0	1
105378632	0	0	0	0	0	1	0	0	0	1
105378647	0	0	0	0	0	1	0	1	0	2
105378841	0	0	0	0	0	1	0	1	0	2
105378842	0	0	0	0	0	1	0	1	0	2
105378843	0	0	0	0	0	1	0	0	0	1
105378859	0	0	0	0	0	1	0	1	0	2
105379351	0	0	0	0	0	1	0	0	0	1
107984221	0	0	0	0	0	1	0	0	0	1
107984251	0	0	0	0	0	1	0	1	1	3
107984302	0	0	0	0	0	1	0	1	0	2
107984384	0	0	0	0	0	1	0	0	0	1
107984790	0	0	0	0	0	1	0	0	0	1
107986178	0	0	0	0	0	1	0	0	0	1
107986475	0	0	0	0	0	1	0	0	0	1
107987392	0	0	0	0	0	1	0	0	0	1
112268267	0	0	0	0	0	1	0	0	1	2
112268457	0	0	0	0	0	1	0	0	0	1
100216001	0	0	0	0	0	1	0	0	0	1
100874243	0	0	0	0	0	1	0	0	0	1
100294362	0	0	0	0	0	1	0	1	1	3
101928809	0	0	0	0	0	1	0	0	0	1
101928716	0	0	0	0	0	1	0	0	0	1
101929176	0	0	0	0	0	0	0	1	0	1
111216284	0	0	0	0	0	0	0	1	0	1
101927795	0	0	0	0	0	0	0	1	0	1
100129961	0	0	0	0	0	0	0	1	0	1
115804232	0	0	0	0	0	0	0	1	0	1
105369362	0	0	0	0	0	0	0	1	0	1
378832	0	0	0	0	0	0	0	1	0	1
101927525	0	0	0	0	0	0	0	1	0	1
101926928	0	0	0	0	0	0	0	1	0	1
105379194	0	0	0	0	0	0	0	1	0	1
102724907	0	0	0	0	0	0	0	1	0	1
100506068	0	0	0	0	0	0	0	1	0	1
100996415	0	0	0	0	0	0	0	1	0	1
105377486	0	0	0	0	0	0	0	1	1	2
100192386	0	0	0	0	0	0	0	1	0	1
101060264	0	0	0	0	0	0	0	1	0	1
100996351	0	0	0	0	0	0	0	1	0	1
100289098	0	0	0	0	0	0	0	1	1	2
100874364	0	0	0	0	0	0	0	1	0	1
729224	0	0	0	0	0	0	0	1	0	1
105370357	0	0	0	0	0	0	0	1	0	1
286411	0	0	0	0	0	0	0	1	0	1
255167	0	0	0	0	0	0	0	1	0	1
115801414	0	0	0	0	0	0	0	1	0	1
105748977	0	0	0	0	0	0	0	1	0	1
102724470	0	0	0	0	0	0	0	1	1	2
388942	0	0	0	0	0	0	0	1	0	1
101927424	0	0	0	0	0	0	0	1	0	1
105377031	0	0	0	0	0	0	0	1	0	1
105378992	0	0	0	0	0	0	0	1	1	2
107986408	0	0	0	0	0	0	0	1	0	1
105369739	0	0	0	0	0	0	0	1	0	1
643770	0	0	0	0	0	0	0	1	0	1
111216280	0	0	0	0	0	0	0	1	0	1
112935892	0	0	0	0	0	0	0	1	1	2
105369364	0	0	0	0	0	0	0	1	0	1
107985194	0	0	0	0	0	0	0	1	0	1
102723741	0	0	0	0	0	0	0	1	1	2
101926893	0	0	0	0	0	0	0	1	0	1
100287846	0	0	0	0	0	0	0	1	0	1
100506358	0	0	0	0	0	0	0	1	0	1
100506497	0	0	0	0	0	0	0	1	0	1
100507516	0	0	0	0	0	0	0	1	0	1
100996740	0	0	0	0	0	0	0	1	0	1
101926948	0	0	0	0	0	0	0	1	0	1
101926984	0	0	0	0	0	0	0	1	0	1
101927413	0	0	0	0	0	0	0	1	0	1
101927699	0	0	0	0	0	0	0	1	1	2
101927730	0	0	0	0	0	0	0	1	0	1
101927741	0	0	0	0	0	0	0	1	0	1
101928152	0	0	0	0	0	0	0	1	0	1
101928180	0	0	0	0	0	0	0	1	0	1
101928465	0	0	0	0	0	0	0	1	0	1
101929004	0	0	0	0	0	0	0	1	0	1
101929256	0	0	0	0	0	0	0	1	0	1
101929420	0	0	0	0	0	0	0	1	0	1
101929555	0	0	0	0	0	0	0	1	0	1
102724008	0	0	0	0	0	0	0	1	0	1
102724156	0	0	0	0	0	0	0	1	0	1
102724800	0	0	0	0	0	0	0	1	0	1
102724908	0	0	0	0	0	0	0	1	0	1
102724965	0	0	0	0	0	0	0	1	0	1
105369315	0	0	0	0	0	0	0	1	0	1
105369812	0	0	0	0	0	0	0	1	0	1
105370310	0	0	0	0	0	0	0	1	0	1
105370841	0	0	0	0	0	0	0	1	0	1
105371224	0	0	0	0	0	0	0	1	0	1
105371291	0	0	0	0	0	0	0	1	0	1
105371461	0	0	0	0	0	0	0	1	0	1
105371634	0	0	0	0	0	0	0	1	0	1
105371822	0	0	0	0	0	0	0	1	0	1
105372098	0	0	0	0	0	0	0	1	0	1
105372432	0	0	0	0	0	0	0	1	0	1
105372639	0	0	0	0	0	0	0	1	0	1
105372652	0	0	0	0	0	0	0	1	0	1
105372990	0	0	0	0	0	0	0	1	0	1
105373218	0	0	0	0	0	0	0	1	0	1
105373264	0	0	0	0	0	0	0	1	0	1
105373428	0	0	0	0	0	0	0	1	0	1
105373730	0	0	0	0	0	0	0	1	0	1
105373925	0	0	0	0	0	0	0	1	0	1
105374117	0	0	0	0	0	0	0	1	0	1
105374121	0	0	0	0	0	0	0	1	0	1
105374155	0	0	0	0	0	0	0	1	0	1
105374407	0	0	0	0	0	0	0	1	0	1
105374639	0	0	0	0	0	0	0	1	0	1
105374748	0	0	0	0	0	0	0	1	1	2
105375082	0	0	0	0	0	0	0	1	0	1
105375217	0	0	0	0	0	0	0	1	0	1
105375520	0	0	0	0	0	0	0	1	1	2
105375721	0	0	0	0	0	0	0	1	0	1
105375751	0	0	0	0	0	0	0	1	0	1
105375760	0	0	0	0	0	0	0	1	0	1
105375913	0	0	0	0	0	0	0	1	0	1
105375914	0	0	0	0	0	0	0	1	0	1
105376039	0	0	0	0	0	0	0	1	0	1
105376292	0	0	0	0	0	0	0	1	0	1
105376547	0	0	0	0	0	0	0	1	0	1
105376754	0	0	0	0	0	0	0	1	0	1
105376805	0	0	0	0	0	0	0	1	0	1
105376866	0	0	0	0	0	0	0	1	0	1
105376901	0	0	0	0	0	0	0	1	0	1
105377188	0	0	0	0	0	0	0	1	0	1
105377766	0	0	0	0	0	0	0	1	0	1
105377977	0	0	0	0	0	0	0	1	0	1
105378443	0	0	0	0	0	0	0	1	0	1
105378525	0	0	0	0	0	0	0	1	0	1
105378678	0	0	0	0	0	0	0	1	0	1
105379283	0	0	0	0	0	0	0	1	0	1
105379391	0	0	0	0	0	0	0	1	0	1
107984200	0	0	0	0	0	0	0	1	0	1
107984334	0	0	0	0	0	0	0	1	0	1
107984997	0	0	0	0	0	0	0	1	0	1
107985225	0	0	0	0	0	0	0	1	0	1
107985480	0	0	0	0	0	0	0	1	0	1
107986025	0	0	0	0	0	0	0	1	0	1
107986075	0	0	0	0	0	0	0	1	0	1
107986140	0	0	0	0	0	0	0	1	0	1
107986424	0	0	0	0	0	0	0	1	0	1
107986437	0	0	0	0	0	0	0	1	0	1
107987223	0	0	0	0	0	0	0	1	0	1
107987281	0	0	0	0	0	0	0	1	0	1
107987299	0	0	0	0	0	0	0	1	0	1
112267858	0	0	0	0	0	0	0	1	0	1
112268072	0	0	0	0	0	0	0	1	0	1
112268202	0	0	0	0	0	0	0	1	0	1
112268418	0	0	0	0	0	0	0	1	0	1
101927391	0	0	0	0	0	0	0	1	0	1
100885782	0	0	0	0	0	0	0	1	0	1
107986321	0	0	0	0	0	0	0	1	0	1
101409261	0	0	0	0	0	0	0	1	0	1
101928259	0	0	0	0	0	0	0	1	0	1
105369192	0	0	0	0	0	0	0	1	0	1
105374454	0	0	0	0	0	0	0	1	0	1
112268105	0	0	0	0	0	0	0	1	0	1
105374476	0	0	0	0	0	0	0	1	0	1
107984844	0	0	0	0	0	0	0	1	0	1
101928674	0	0	0	0	0	0	0	1	0	1
146336	0	0	0	0	0	0	0	1	0	1
25775	0	0	0	0	0	0	0	1	0	1
101928142	0	0	0	0	0	0	0	0	1	1
101927596	0	0	0	0	0	0	0	0	1	1
102724708	0	0	0	0	0	0	0	0	1	1
105372233	0	0	0	0	0	0	0	0	1	1
286189	0	0	0	0	0	0	0	0	1	1
100132159	0	0	0	0	0	0	0	0	1	1
103752584	0	0	0	0	0	0	0	0	1	1
100129297	0	0	0	0	0	0	0	0	1	1
100616530	0	0	0	0	0	0	0	0	1	1
100874029	0	0	0	0	0	0	0	0	1	1
642924	0	0	0	0	0	0	0	0	1	1
100506036	0	0	0	0	0	0	0	0	1	1
102723385	0	0	0	0	0	0	0	0	1	1
105376580	0	0	0	0	0	0	0	0	1	1
100505666	0	0	0	0	0	0	0	0	1	1
100189589	0	0	0	0	0	0	0	0	1	1
105375368	0	0	0	0	0	0	0	0	1	1
100507086	0	0	0	0	0	0	0	0	1	1
101930593	0	0	0	0	0	0	0	0	1	1
344595	0	0	0	0	0	0	0	0	1	1
105378481	0	0	0	0	0	0	0	0	1	1
105374249	0	0	0	0	0	0	0	0	1	1
107986809	0	0	0	0	0	0	0	0	1	1
100506963	0	0	0	0	0	0	0	0	1	1
101927895	0	0	0	0	0	0	0	0	1	1
105376736	0	0	0	0	0	0	0	0	1	1
100130172	0	0	0	0	0	0	0	0	1	1
284800	0	0	0	0	0	0	0	0	1	1
728882	0	0	0	0	0	0	0	0	1	1
100133121	0	0	0	0	0	0	0	0	1	1
100132948	0	0	0	0	0	0	0	0	1	1
105379219	0	0	0	0	0	0	0	0	1	1
100507557	0	0	0	0	0	0	0	0	1	1
101927417	0	0	0	0	0	0	0	0	1	1
440918	0	0	0	0	0	0	0	0	1	1
642946	0	0	0	0	0	0	0	0	1	1
105370550	0	0	0	0	0	0	0	0	1	1
105372419	0	0	0	0	0	0	0	0	1	1
100874350	0	0	0	0	0	0	0	0	1	1
111216275	0	0	0	0	0	0	0	0	1	1
100506544	0	0	0	0	0	0	0	0	1	1
54090	0	0	0	0	0	0	0	0	1	1
400866	0	0	0	0	0	0	0	0	1	1
100131814	0	0	0	0	0	0	0	0	1	1
100874127	0	0	0	0	0	0	0	0	1	1
100874146	0	0	0	0	0	0	0	0	1	1
101927248	0	0	0	0	0	0	0	0	1	1
619351	0	0	0	0	0	0	0	0	1	1
154822	0	0	0	0	0	0	0	0	1	1
284276	0	0	0	0	0	0	0	0	1	1
100874330	0	0	0	0	0	0	0	0	1	1
100506810	0	0	0	0	0	0	0	0	1	1
100133612	0	0	0	0	0	0	0	0	1	1
103724389	0	0	0	0	0	0	0	0	1	1
100996490	0	0	0	0	0	0	0	0	1	1
101927565	0	0	0	0	0	0	0	0	1	1
104355291	0	0	0	0	0	0	0	0	1	1
101929557	0	0	0	0	0	0	0	0	1	1
105378580	0	0	0	0	0	0	0	0	1	1
101927457	0	0	0	0	0	0	0	0	1	1
26238	0	0	0	0	0	0	0	0	1	1
101927364	0	0	0	0	0	0	0	0	1	1
101927067	0	0	0	0	0	0	0	0	1	1
284825	0	0	0	0	0	0	0	0	1	1
101928979	0	0	0	0	0	0	0	0	1	1
101927934	0	0	0	0	0	0	0	0	1	1
107984773	0	0	0	0	0	0	0	0	1	1
105372037	0	0	0	0	0	0	0	0	1	1
101927651	0	0	0	0	0	0	0	0	1	1
400568	0	0	0	0	0	0	0	0	1	1
102724617	0	0	0	0	0	0	0	0	1	1
107986125	0	0	0	0	0	0	0	0	1	1
107986980	0	0	0	0	0	0	0	0	1	1
102477328	0	0	0	0	0	0	0	0	1	1
105374158	0	0	0	0	0	0	0	0	1	1
105371416	0	0	0	0	0	0	0	0	1	1
102724344	0	0	0	0	0	0	0	0	1	1
400958	0	0	0	0	0	0	0	0	1	1
105372950	0	0	0	0	0	0	0	0	1	1
102724190	0	0	0	0	0	0	0	0	1	1
105370439	0	0	0	0	0	0	0	0	1	1
105370004	0	0	0	0	0	0	0	0	1	1
105377926	0	0	0	0	0	0	0	0	1	1
105373615	0	0	0	0	0	0	0	0	1	1
105369360	0	0	0	0	0	0	0	0	1	1
105378753	0	0	0	0	0	0	0	0	1	1
105373886	0	0	0	0	0	0	0	0	1	1
388407	0	0	0	0	0	0	0	0	1	1
101927630	0	0	0	0	0	0	0	0	1	1
105370876	0	0	0	0	0	0	0	0	1	1
100996645	0	0	0	0	0	0	0	0	1	1
100506885	0	0	0	0	0	0	0	0	1	1
100130987	0	0	0	0	0	0	0	0	1	1
100132874	0	0	0	0	0	0	0	0	1	1
100506851	0	0	0	0	0	0	0	0	1	1
101926935	0	0	0	0	0	0	0	0	1	1
101926994	0	0	0	0	0	0	0	0	1	1
101927118	0	0	0	0	0	0	0	0	1	1
101927136	0	0	0	0	0	0	0	0	1	1
101927202	0	0	0	0	0	0	0	0	1	1
101927234	0	0	0	0	0	0	0	0	1	1
101927245	0	0	0	0	0	0	0	0	1	1
101927397	0	0	0	0	0	0	0	0	1	1
101927490	0	0	0	0	0	0	0	0	1	1
101927510	0	0	0	0	0	0	0	0	1	1
101927571	0	0	0	0	0	0	0	0	1	1
101927635	0	0	0	0	0	0	0	0	1	1
101927657	0	0	0	0	0	0	0	0	1	1
101927668	0	0	0	0	0	0	0	0	1	1
101927708	0	0	0	0	0	0	0	0	1	1
101927723	0	0	0	0	0	0	0	0	1	1
101927764	0	0	0	0	0	0	0	0	1	1
101927857	0	0	0	0	0	0	0	0	1	1
101927896	0	0	0	0	0	0	0	0	1	1
101927932	0	0	0	0	0	0	0	0	1	1
101927966	0	0	0	0	0	0	0	0	1	1
101927978	0	0	0	0	0	0	0	0	1	1
101928059	0	0	0	0	0	0	0	0	1	1
101928118	0	0	0	0	0	0	0	0	1	1
101928212	0	0	0	0	0	0	0	0	1	1
101928215	0	0	0	0	0	0	0	0	1	1
101928217	0	0	0	0	0	0	0	0	1	1
101928263	0	0	0	0	0	0	0	0	1	1
101928331	0	0	0	0	0	0	0	0	1	1
101928447	0	0	0	0	0	0	0	0	1	1
101928669	0	0	0	0	0	0	0	0	1	1
101928856	0	0	0	0	0	0	0	0	1	1
101928977	0	0	0	0	0	0	0	0	1	1
101929270	0	0	0	0	0	0	0	0	1	1
101929280	0	0	0	0	0	0	0	0	1	1
101929418	0	0	0	0	0	0	0	0	1	1
101929691	0	0	0	0	0	0	0	0	1	1
101929727	0	0	0	0	0	0	0	0	1	1
101929974	0	0	0	0	0	0	0	0	1	1
101930026	0	0	0	0	0	0	0	0	1	1
101930053	0	0	0	0	0	0	0	0	1	1
101930094	0	0	0	0	0	0	0	0	1	1
102467080	0	0	0	0	0	0	0	0	1	1
102503427	0	0	0	0	0	0	0	0	1	1
102723480	0	0	0	0	0	0	0	0	1	1
102723791	0	0	0	0	0	0	0	0	1	1
102723989	0	0	0	0	0	0	0	0	1	1
102724081	0	0	0	0	0	0	0	0	1	1
102724319	0	0	0	0	0	0	0	0	1	1
102724687	0	0	0	0	0	0	0	0	1	1
102724740	0	0	0	0	0	0	0	0	1	1
102724744	0	0	0	0	0	0	0	0	1	1
102724749	0	0	0	0	0	0	0	0	1	1
102724883	0	0	0	0	0	0	0	0	1	1
102724945	0	0	0	0	0	0	0	0	1	1
102725048	0	0	0	0	0	0	0	0	1	1
105369194	0	0	0	0	0	0	0	0	1	1
105369321	0	0	0	0	0	0	0	0	1	1
105369326	0	0	0	0	0	0	0	0	1	1
105369363	0	0	0	0	0	0	0	0	1	1
105369422	0	0	0	0	0	0	0	0	1	1
105369634	0	0	0	0	0	0	0	0	1	1
105369764	0	0	0	0	0	0	0	0	1	1
105369957	0	0	0	0	0	0	0	0	1	1
105369974	0	0	0	0	0	0	0	0	1	1
105370176	0	0	0	0	0	0	0	0	1	1
105370203	0	0	0	0	0	0	0	0	1	1
105370256	0	0	0	0	0	0	0	0	1	1
105370259	0	0	0	0	0	0	0	0	1	1
105370436	0	0	0	0	0	0	0	0	1	1
105370615	0	0	0	0	0	0	0	0	1	1
105370673	0	0	0	0	0	0	0	0	1	1
105370707	0	0	0	0	0	0	0	0	1	1
105370793	0	0	0	0	0	0	0	0	1	1
105370886	0	0	0	0	0	0	0	0	1	1
105370997	0	0	0	0	0	0	0	0	1	1
105371036	0	0	0	0	0	0	0	0	1	1
105371046	0	0	0	0	0	0	0	0	1	1
105371050	0	0	0	0	0	0	0	0	1	1
105371114	0	0	0	0	0	0	0	0	1	1
105371267	0	0	0	0	0	0	0	0	1	1
105371498	0	0	0	0	0	0	0	0	1	1
105371512	0	0	0	0	0	0	0	0	1	1
105371611	0	0	0	0	0	0	0	0	1	1
105371662	0	0	0	0	0	0	0	0	1	1
105371814	0	0	0	0	0	0	0	0	1	1
105371840	0	0	0	0	0	0	0	0	1	1
105371841	0	0	0	0	0	0	0	0	1	1
105371929	0	0	0	0	0	0	0	0	1	1
105371934	0	0	0	0	0	0	0	0	1	1
105372023	0	0	0	0	0	0	0	0	1	1
105372040	0	0	0	0	0	0	0	0	1	1
105372059	0	0	0	0	0	0	0	0	1	1
105372234	0	0	0	0	0	0	0	0	1	1
105372235	0	0	0	0	0	0	0	0	1	1
105372273	0	0	0	0	0	0	0	0	1	1
105372427	0	0	0	0	0	0	0	0	1	1
105372468	0	0	0	0	0	0	0	0	1	1
105372535	0	0	0	0	0	0	0	0	1	1
105372555	0	0	0	0	0	0	0	0	1	1
105372669	0	0	0	0	0	0	0	0	1	1
105372817	0	0	0	0	0	0	0	0	1	1
105373033	0	0	0	0	0	0	0	0	1	1
105373131	0	0	0	0	0	0	0	0	1	1
105373184	0	0	0	0	0	0	0	0	1	1
105373244	0	0	0	0	0	0	0	0	1	1
105373262	0	0	0	0	0	0	0	0	1	1
105373281	0	0	0	0	0	0	0	0	1	1
105373501	0	0	0	0	0	0	0	0	1	1
105373585	0	0	0	0	0	0	0	0	1	1
105373605	0	0	0	0	0	0	0	0	1	1
105373689	0	0	0	0	0	0	0	0	1	1
105373772	0	0	0	0	0	0	0	0	1	1
105373887	0	0	0	0	0	0	0	0	1	1
105373888	0	0	0	0	0	0	0	0	1	1
105373958	0	0	0	0	0	0	0	0	1	1
105374264	0	0	0	0	0	0	0	0	1	1
105374304	0	0	0	0	0	0	0	0	1	1
105374336	0	0	0	0	0	0	0	0	1	1
105374353	0	0	0	0	0	0	0	0	1	1
105374383	0	0	0	0	0	0	0	0	1	1
105374664	0	0	0	0	0	0	0	0	1	1
105374736	0	0	0	0	0	0	0	0	1	1
105374746	0	0	0	0	0	0	0	0	1	1
105374775	0	0	0	0	0	0	0	0	1	1
105374789	0	0	0	0	0	0	0	0	1	1
105374802	0	0	0	0	0	0	0	0	1	1
105374811	0	0	0	0	0	0	0	0	1	1
105374852	0	0	0	0	0	0	0	0	1	1
105374890	0	0	0	0	0	0	0	0	1	1
105374902	0	0	0	0	0	0	0	0	1	1
105374918	0	0	0	0	0	0	0	0	1	1
105375138	0	0	0	0	0	0	0	0	1	1
105375172	0	0	0	0	0	0	0	0	1	1
105375213	0	0	0	0	0	0	0	0	1	1
105375336	0	0	0	0	0	0	0	0	1	1
105375684	0	0	0	0	0	0	0	0	1	1
105375711	0	0	0	0	0	0	0	0	1	1
105375752	0	0	0	0	0	0	0	0	1	1
105375826	0	0	0	0	0	0	0	0	1	1
105375842	0	0	0	0	0	0	0	0	1	1
105376063	0	0	0	0	0	0	0	0	1	1
105376106	0	0	0	0	0	0	0	0	1	1
105376155	0	0	0	0	0	0	0	0	1	1
105376233	0	0	0	0	0	0	0	0	1	1
105376238	0	0	0	0	0	0	0	0	1	1
105376239	0	0	0	0	0	0	0	0	1	1
105376294	0	0	0	0	0	0	0	0	1	1
105376364	0	0	0	0	0	0	0	0	1	1
105376380	0	0	0	0	0	0	0	0	1	1
105376453	0	0	0	0	0	0	0	0	1	1
105376652	0	0	0	0	0	0	0	0	1	1
105376739	0	0	0	0	0	0	0	0	1	1
105376740	0	0	0	0	0	0	0	0	1	1
105376825	0	0	0	0	0	0	0	0	1	1
105376830	0	0	0	0	0	0	0	0	1	1
105377086	0	0	0	0	0	0	0	0	1	1
105377205	0	0	0	0	0	0	0	0	1	1
105377286	0	0	0	0	0	0	0	0	1	1
105377352	0	0	0	0	0	0	0	0	1	1
105377413	0	0	0	0	0	0	0	0	1	1
105377665	0	0	0	0	0	0	0	0	1	1
105377675	0	0	0	0	0	0	0	0	1	1
105377700	0	0	0	0	0	0	0	0	1	1
105377730	0	0	0	0	0	0	0	0	1	1
105377732	0	0	0	0	0	0	0	0	1	1
105377873	0	0	0	0	0	0	0	0	1	1
105377927	0	0	0	0	0	0	0	0	1	1
105377936	0	0	0	0	0	0	0	0	1	1
105377998	0	0	0	0	0	0	0	0	1	1
105378000	0	0	0	0	0	0	0	0	1	1
105378008	0	0	0	0	0	0	0	0	1	1
105378021	0	0	0	0	0	0	0	0	1	1
105378061	0	0	0	0	0	0	0	0	1	1
105378177	0	0	0	0	0	0	0	0	1	1
105378268	0	0	0	0	0	0	0	0	1	1
105378539	0	0	0	0	0	0	0	0	1	1
105378568	0	0	0	0	0	0	0	0	1	1
105378651	0	0	0	0	0	0	0	0	1	1
105378687	0	0	0	0	0	0	0	0	1	1
105378780	0	0	0	0	0	0	0	0	1	1
105378821	0	0	0	0	0	0	0	0	1	1
105378844	0	0	0	0	0	0	0	0	1	1
105378973	0	0	0	0	0	0	0	0	1	1
105379011	0	0	0	0	0	0	0	0	1	1
105379012	0	0	0	0	0	0	0	0	1	1
105379047	0	0	0	0	0	0	0	0	1	1
105379082	0	0	0	0	0	0	0	0	1	1
105379172	0	0	0	0	0	0	0	0	1	1
105379444	0	0	0	0	0	0	0	0	1	1
105379827	0	0	0	0	0	0	0	0	1	1
105379829	0	0	0	0	0	0	0	0	1	1
105379857	0	0	0	0	0	0	0	0	1	1
107983950	0	0	0	0	0	0	0	0	1	1
107984041	0	0	0	0	0	0	0	0	1	1
107984063	0	0	0	0	0	0	0	0	1	1
107984226	0	0	0	0	0	0	0	0	1	1
107984265	0	0	0	0	0	0	0	0	1	1
107984293	0	0	0	0	0	0	0	0	1	1
107984428	0	0	0	0	0	0	0	0	1	1
107984567	0	0	0	0	0	0	0	0	1	1
107984576	0	0	0	0	0	0	0	0	1	1
107984611	0	0	0	0	0	0	0	0	1	1
107984772	0	0	0	0	0	0	0	0	1	1
107984774	0	0	0	0	0	0	0	0	1	1
107984878	0	0	0	0	0	0	0	0	1	1
107984895	0	0	0	0	0	0	0	0	1	1
107984964	0	0	0	0	0	0	0	0	1	1
107984965	0	0	0	0	0	0	0	0	1	1
107985090	0	0	0	0	0	0	0	0	1	1
107985093	0	0	0	0	0	0	0	0	1	1
107985143	0	0	0	0	0	0	0	0	1	1
107985177	0	0	0	0	0	0	0	0	1	1
107985230	0	0	0	0	0	0	0	0	1	1
107985359	0	0	0	0	0	0	0	0	1	1
107985362	0	0	0	0	0	0	0	0	1	1
107985364	0	0	0	0	0	0	0	0	1	1
107985371	0	0	0	0	0	0	0	0	1	1
107985405	0	0	0	0	0	0	0	0	1	1
107985449	0	0	0	0	0	0	0	0	1	1
107985469	0	0	0	0	0	0	0	0	1	1
107985502	0	0	0	0	0	0	0	0	1	1
107985579	0	0	0	0	0	0	0	0	1	1
107985593	0	0	0	0	0	0	0	0	1	1
107985941	0	0	0	0	0	0	0	0	1	1
107986250	0	0	0	0	0	0	0	0	1	1
107986261	0	0	0	0	0	0	0	0	1	1
107986324	0	0	0	0	0	0	0	0	1	1
107986482	0	0	0	0	0	0	0	0	1	1
107986488	0	0	0	0	0	0	0	0	1	1
107986524	0	0	0	0	0	0	0	0	1	1
107986531	0	0	0	0	0	0	0	0	1	1
107986547	0	0	0	0	0	0	0	0	1	1
107986558	0	0	0	0	0	0	0	0	1	1
107986575	0	0	0	0	0	0	0	0	1	1
107986649	0	0	0	0	0	0	0	0	1	1
107986669	0	0	0	0	0	0	0	0	1	1
107986696	0	0	0	0	0	0	0	0	1	1
107987116	0	0	0	0	0	0	0	0	1	1
107987126	0	0	0	0	0	0	0	0	1	1
107987138	0	0	0	0	0	0	0	0	1	1
107987181	0	0	0	0	0	0	0	0	1	1
107987276	0	0	0	0	0	0	0	0	1	1
112267932	0	0	0	0	0	0	0	0	1	1
112268035	0	0	0	0	0	0	0	0	1	1
112268036	0	0	0	0	0	0	0	0	1	1
112268064	0	0	0	0	0	0	0	0	1	1
112268093	0	0	0	0	0	0	0	0	1	1
112268266	0	0	0	0	0	0	0	0	1	1
149684	0	0	0	0	0	0	0	0	1	1
339902	0	0	0	0	0	0	0	0	1	1
644554	0	0	0	0	0	0	0	0	1	1
651337	0	0	0	0	0	0	0	0	1	1
728196	0	0	0	0	0	0	0	0	1	1
729291	0	0	0	0	0	0	0	0	1	1
729966	0	0	0	0	0	0	0	0	1	1
91548	0	0	0	0	0	0	0	0	1	1
107075116	0	0	0	0	0	0	0	0	1	1
541471	0	0	0	0	0	0	0	0	1	1
100874202	0	0	0	0	0	0	0	0	1	1
102724094	0	0	0	0	0	0	0	0	1	1
105373853	0	0	0	0	0	0	0	0	1	1
105371286	0	0	0	0	0	0	0	0	1	1
100505495	0	0	0	0	0	0	0	0	1	1
104472713	0	0	0	0	0	0	0	0	1	1
101929127	0	0	0	0	0	0	0	0	1	1
145216	0	0	0	0	0	0	0	0	1	1
107984333	0	0	0	0	0	0	0	0	1	1
400612	0	0	0	0	0	0	0	0	1	1
101928035	0	0	0	0	0	0	0	0	1	1
100652739	0	0	0	0	0	0	0	0	1	1
646976	0	0	0	0	0	0	0	0	1	1
100750325	0	0	0	0	0	0	0	0	1	1
285540	0	0	0	0	0	0	0	0	1	1
100526833	0	0	0	0	0	0	0	0	1	1
100874198	0	0	0	0	0	0	0	0	1	1
105374419	0	0	0	0	0	0	0	0	1	1
105369921	0	0	0	0	0	0	0	0	1	1
100130451	0	0	0	0	0	0	0	0	1	1
105374640	0	0	0	0	0	0	0	0	1	1
101927416	0	0	0	0	0	0	0	0	1	1
105372097	0	0	0	0	0	0	0	0	1	1
100874016	0	0	0	0	0	0	0	0	1	1
105378083	0	0	0	0	0	0	0	0	1	1
107986411	0	0	0	0	0	0	0	0	1	1
100506286	0	0	0	0	0	0	0	0	1	1
100507064	0	0	0	0	0	0	0	0	1	1
100507599	0	0	0	0	0	0	0	0	1	1
105371450	0	0	0	0	0	0	0	0	1	1
103752589	0	0	0	0	0	0	0	0	1	1
101927267	0	0	0	0	0	0	0	0	1	1
100506779	0	0	0	0	0	0	0	0	1	1
101929704	0	0	0	0	0	0	0	0	1	1
102724097	0	0	0	0	0	0	0	0	1	1
150147	0	0	0	0	0	0	0	0	1	1
100499227	0	0	0	0	0	0	0	0	1	1
101926977	0	0	0	0	0	0	0	0	1	1
101928907	0	0	0	0	0	0	0	0	1	1
100132169	0	0	0	0	0	0	0	0	1	1
102723582	0	0	0	0	0	0	0	0	1	1
100131176	0	0	0	0	0	0	0	0	1	1
100631378	0	0	0	0	0	0	0	0	1	1
102724047	0	0	0	0	0	0	0	0	1	1
107986063	0	0	0	0	0	0	0	0	1	1
646383	0	0	0	0	0	0	0	0	1	1
107986445	0	0	0	0	0	0	0	0	1	1
105372483	0	0	0	0	0	0	0	0	1	1
101927720	0	0	0	0	0	0	0	0	1	1
101928303	0	0	0	0	0	0	0	0	1	1

## Sheet: README
0	Not differentially expressed lncRNA
1	Differentially expressed lncRNA
