# Supplementary material for: An interferon-stimulated long non-coding RNA USP30-AS1 as an immune modulator in influenza A virus infection
Source: PLoS Pathog. 2025 Jan 8;21(1):e1012854. doi: 10.1371/journal.ppat.1012854 (PMC11750089; doi:10.1371/journal.ppat.1012854)
Supplement: S1 Data — (XLSX) [file ppat.1012854.s012.xlsx]

## Sheet: Fig1B
Well	Well Position	Sample	Target	Amp Status	Amp Score	Cq	Cq mean	Delta ct	Mock mean of delta Ct	Delta delta ct	Expression (FC)
50	E2	A/Hong Kong/483/97 (H5N1)	GAPDH	AMP	1.53294	16.8036	16.9845
50	E2	A/Hong Kong/483/97 (H5N1)	GAPDH	AMP	1.52367	16.7476	16.9845
52	E4	A/Hong Kong/483/97 (H5N1)	GAPDH	AMP	1.51178	17.0805	16.9845
54	E6	A/Hong Kong/483/97 (H5N1)	GAPDH	AMP	1.53823	17.3288	16.9845
56	E8	A/Hong Kong/483/97 (H5N1)	GAPDH	AMP	1.53057	16.962	16.9845
49	E1	A/Hong Kong/483/97 (H5N1)	USP30-AS1	AMP	1.56953	30.0952	30.1761	13.1107		-5.27005	38.5873
49	E1	A/Hong Kong/483/97 (H5N1)	USP30-AS1	AMP	1.56424	29.8706	30.1761	12.8861		-5.49466	45.0875
51	E3	A/Hong Kong/483/97 (H5N1)	USP30-AS1	AMP	1.56412	30.0955	30.1761	13.111		-5.2697	38.5778
53	E5	A/Hong Kong/483/97 (H5N1)	USP30-AS1	AMP	1.5705	30.8117	30.1761	13.8272		-4.55351	23.4825
55	E7	A/Hong Kong/483/97 (H5N1)	USP30-AS1	AMP	1.5706	30.0073	30.1761	13.0228		-5.35789	41.0096
38	D2	A/Guangzhou/39715/2014 (H5N6)	GAPDH	AMP	1.53157	17.4888	18.0325
38	D2	A/Guangzhou/39715/2014 (H5N6)	GAPDH	AMP	1.52803	18.7387	18.0325
40	D4	A/Guangzhou/39715/2014 (H5N6)	GAPDH	AMP	1.52567	18.7945	18.0325
42	D6	A/Guangzhou/39715/2014 (H5N6)	GAPDH	AMP	1.53092	18.562	18.0325
44	D8	A/Guangzhou/39715/2014 (H5N6)	GAPDH	AMP	1.53545	16.5785	18.0325
37	D1	A/Guangzhou/39715/2014 (H5N6)	USP30-AS1	AMP	1.56721	31.0208	31.044	12.9883		-5.39242	42.003
37	D1	A/Guangzhou/39715/2014 (H5N6)	USP30-AS1	AMP	1.56765	30.9908	31.044	12.9584		-5.42235	42.8835
39	D3	A/Guangzhou/39715/2014 (H5N6)	USP30-AS1	AMP	1.56678	31.9037	31.044	13.8712		-4.50949	22.7767
41	D5	A/Guangzhou/39715/2014 (H5N6)	USP30-AS1	AMP	1.56331	30.9873	31.044	12.9548		-5.42592	42.9898
43	D7	A/Guangzhou/39715/2014 (H5N6)	USP30-AS1	AMP	1.57356	30.3174	31.044	12.2849		-6.09578	68.393
26	C2	A/Shanghai/2/2013 (H7N9)	GAPDH	AMP	1.53013	18.1407	18.0099
26	C2	A/Shanghai/2/2013 (H7N9)	GAPDH	AMP	1.52457	17.2224	18.0099
28	C4	A/Shanghai/2/2013 (H7N9)	GAPDH	AMP	1.52768	17.8588	18.0099
30	C6	A/Shanghai/2/2013 (H7N9)	GAPDH	AMP	1.53329	18.1189	18.0099
32	C8	A/Shanghai/2/2013 (H7N9)	GAPDH	AMP	1.5343	18.7086	18.0099
25	C1	A/Shanghai/2/2013 (H7N9)	USP30-AS1	AMP	1.56645	31.9437	31.7047	13.9338		-4.44692	21.81
25	C1	A/Shanghai/2/2013 (H7N9)	USP30-AS1	AMP	1.56514	30.3151	31.7047	12.3053		-6.07546	67.4366
27	C3	A/Shanghai/2/2013 (H7N9)	USP30-AS1	AMP	1.56266	33.1796	31.7047	15.1697		-3.21097	9.25975
29	C5	A/Shanghai/2/2013 (H7N9)	USP30-AS1	AMP	1.56992	32.7112	31.7047	14.7013		-3.67937	12.8115
31	C7	A/Shanghai/2/2013 (H7N9)	USP30-AS1	AMP	1.5731	30.3737	31.7047	12.3638		-6.01687	64.7527
62	F2	mock	GAPDH	AMP	1.53029	16.2177	15.8704
62	F2	mock	GAPDH	AMP	1.52622	16.1052	15.8704
64	F4	mock	GAPDH	AMP	1.52568	16.2289	15.8704
66	F6	mock	GAPDH	AMP	1.52693	15.9388	15.8704
68	F8	mock	GAPDH	AMP	1.53295	14.8616	15.8704
61	F1	mock	USP30-AS1	AMP	1.56095	34.0693	34.2512	18.1989	18.3807
61	F1	mock	USP30-AS1	AMP	1.56444	33.5547	34.2512	17.6843	18.3807
63	F3	mock	USP30-AS1	AMP	1.55332	34.9989	34.2512	19.1285	18.3807
65	F5	mock	USP30-AS1	AMP	1.5605	33.1783	34.2512	17.3079	18.3807
67	F7	mock	USP30-AS1	AMP	1.50659	35.4545	34.2512	19.5841	18.3807
74	G2	WATER	GAPDH	NO_AMP	0.68668	UNDETERMINED
74	G2	WATER	GAPDH	AMP	1.25934	37.6333
76	G4	WATER	GAPDH	NO_AMP	0.456495	UNDETERMINED
78	G6	WATER	GAPDH	NO_AMP	1.10065	38.9496
80	G8	WATER	GAPDH	INCONCLUSIVE	1.20532	38.0144
73	G1	WATER	USP30-AS1	AMP	1.53318	34.9712
73	G1	WATER	USP30-AS1	NO_AMP	0	UNDETERMINED
75	G3	WATER	USP30-AS1	NO_AMP	0	UNDETERMINED
77	G5	WATER	USP30-AS1	NO_AMP	0	UNDETERMINED
79	G7	WATER	USP30-AS1	INCONCLUSIVE	1.30166	37.6914
Well	Well Position	Sample	Target	Amp Status	Amp Score	Cq	Cq mean	Delta ct	Mock mean of delta Ct	Delta delta ct	Expression (FC)
21	B9	A/Hong Kong/4550/2016 (H3N2)	GAPDH	AMP	1.52821	17.3028	17.1114
22	B10	A/Hong Kong/4550/2016 (H3N2)	GAPDH	AMP	1.52809	16.7658	17.1114
23	B11	A/Hong Kong/4550/2016 (H3N2)	GAPDH	AMP	1.53344	17.4537	17.1114
24	B12	A/Hong Kong/4550/2016 (H3N2)	GAPDH	AMP	1.53057	16.9234	17.1114
9	A9	A/Hong Kong/4550/2016 (H3N2)	USP30-AS1	AMP	1.57048	31.7761	30.772	14.6647		-4.50966	22.7794
10	A10	A/Hong Kong/4550/2016 (H3N2)	USP30-AS1	AMP	1.56611	29.9022	30.772	12.7908		-6.38353	83.4902
11	A11	A/Hong Kong/4550/2016 (H3N2)	USP30-AS1	AMP	1.56991	30.8222	30.772	13.7108		-5.46351	44.1245
12	A12	A/Hong Kong/4550/2016 (H3N2)	USP30-AS1	AMP	1.57072	30.5877	30.772	13.4762		-5.69809	51.9153
13	B1	mock	GAPDH	AMP	1.52685	15.6226	15.7401
14	B2	mock	GAPDH	AMP	1.52335	15.768	15.7507
15	B3	mock	GAPDH	AMP	1.52415	15.8298	15.7507
1	A1	mock	USP30-AS1	AMP	1.55806	34.0032	34.9215	18.263	19.1743
2	A2	mock	USP30-AS1	AMP	1.50382	35.6502	34.9215	19.8994	19.1743
4	A4	mock	USP30-AS1	AMP	1.55059	35.1112	34.9215	19.3605	19.1743
17	B5	A/Oklahoma/370/2005 (H3N2)	GAPDH	AMP	1.52642	17.4121	17.2642
18	B6	A/Oklahoma/370/2005 (H3N2)	GAPDH	AMP	1.5275	17.5414	17.2642
19	B7	A/Oklahoma/370/2005 (H3N2)	GAPDH	AMP	1.52837	16.3642	17.2642
20	B8	A/Oklahoma/370/2005 (H3N2)	GAPDH	AMP	1.53324	17.7389	17.2642
5	A5	A/Oklahoma/370/2005 (H3N2)	USP30-AS1	AMP	1.56624	31.2155	31.4793	13.9514	19.1708	-5.22293	37.3471
6	A6	A/Oklahoma/370/2005 (H3N2)	USP30-AS1	AMP	1.5692	31.4478	31.4793	14.1837	19.1708	-4.99063	31.7929
7	A7	A/Oklahoma/370/2005 (H3N2)	USP30-AS1	AMP	1.56857	31.2731	31.4793	14.0089	19.1708	-5.16539	35.8871
8	A8	A/Oklahoma/370/2005 (H3N2)	USP30-AS1	AMP	1.57037	31.981	31.4793	14.7168	19.1708	-4.45751	21.9707

## Sheet: Fig1C
Well	Well Position	Omit	Sample Name	Target Name	Task	Reporter	Quencher	CT	Ct Mean	Ct SD
1	A1	FALSE	A549_HK68_0_1	Beta-actin	UNKNOWN	SYBR	None	14.7433	15.0859	0.414985
2	A2	FALSE	A549_HK68_0_1	Beta-actin	UNKNOWN	SYBR	None	14.967	15.0859	0.414985
3	A3	FALSE	A549_HK68_0_1	Beta-actin	UNKNOWN	SYBR	None	15.5473	15.0859	0.414985
4	A4	FALSE	A549_HK68_0_2	Beta-actin	UNKNOWN	SYBR	None	14.4039	14.4346	0.353128
5	A5	FALSE	A549_HK68_0_2	Beta-actin	UNKNOWN	SYBR	None	14.802	14.4346	0.353128
6	A6	FALSE	A549_HK68_0_2	Beta-actin	UNKNOWN	SYBR	None	14.0978	14.4346	0.353128
7	A7	FALSE	A549_HK68_0_3	Beta-actin	UNKNOWN	SYBR	None	14.9148	15.2407	0.311914
8	A8	FALSE	A549_HK68_0_3	Beta-actin	UNKNOWN	SYBR	None	15.2708	15.2407	0.311914
9	A9	FALSE	A549_HK68_0_3	Beta-actin	UNKNOWN	SYBR	None	15.5365	15.2407	0.311914
28	C4	FALSE	A549_HK68_24_1	Beta-actin	UNKNOWN	SYBR	None	18.9857	18.487	0.462681
29	C5	FALSE	A549_HK68_24_1	Beta-actin	UNKNOWN	SYBR	None	18.4035	18.487	0.462681
30	C6	FALSE	A549_HK68_24_1	Beta-actin	UNKNOWN	SYBR	None	18.0718	18.487	0.462681
31	C7	FALSE	A549_HK68_24_2	Beta-actin	UNKNOWN	SYBR	None	18.9116	18.8248	0.262334
32	C8	FALSE	A549_HK68_24_2	Beta-actin	UNKNOWN	SYBR	None	18.53	18.8248	0.262334
33	C9	FALSE	A549_HK68_24_2	Beta-actin	UNKNOWN	SYBR	None	19.0326	18.8248	0.262334
34	C10	FALSE	A549_HK68_24_3	Beta-actin	UNKNOWN	SYBR	None	19.282	19.7032	0.568851
35	C11	FALSE	A549_HK68_24_3	Beta-actin	UNKNOWN	SYBR	None	19.4772	19.7032	0.568851
36	C12	FALSE	A549_HK68_24_3	Beta-actin	UNKNOWN	SYBR	None	20.3503	19.7032	0.568851
37	D1	FALSE	A549_MOOK_0_1	Beta-actin	UNKNOWN	SYBR	None	14.5972	14.1307	0.407588
38	D2	FALSE	A549_MOOK_0_1	Beta-actin	UNKNOWN	SYBR	None	13.9509	14.1307	0.407588
39	D3	FALSE	A549_MOOK_0_1	Beta-actin	UNKNOWN	SYBR	None	13.8439	14.1307	0.407588
40	D4	FALSE	A549_MOOK_0_2	Beta-actin	UNKNOWN	SYBR	None	13.5822	13.4777	0.477586
41	D5	FALSE	A549_MOOK_0_2	Beta-actin	UNKNOWN	SYBR	None	12.9566	13.4777	0.477586
42	D6	FALSE	A549_MOOK_0_2	Beta-actin	UNKNOWN	SYBR	None	13.8944	13.4777	0.477586
43	D7	FALSE	A549_MOOK_0_3	Beta-actin	UNKNOWN	SYBR	None	12.931	13.725	0.68769
44	D8	FALSE	A549_MOOK_0_3	Beta-actin	UNKNOWN	SYBR	None	14.1279	13.725	0.68769
45	D9	FALSE	A549_MOOK_0_3	Beta-actin	UNKNOWN	SYBR	None	14.1162	13.725	0.68769
64	F4	FALSE	A549_MOOK_24_1	Beta-actin	UNKNOWN	SYBR	None	15.3692	15.356	0.135112
65	F5	FALSE	A549_MOOK_24_1	Beta-actin	UNKNOWN	SYBR	None	15.4841	15.356	0.135112
66	F6	FALSE	A549_MOOK_24_1	Beta-actin	UNKNOWN	SYBR	None	15.2148	15.356	0.135112
67	F7	FALSE	A549_MOOK_24_2	Beta-actin	UNKNOWN	SYBR	None	14.5578	14.3803	0.245751
68	F8	FALSE	A549_MOOK_24_2	Beta-actin	UNKNOWN	SYBR	None	14.0998	14.3803	0.245751
69	F9	FALSE	A549_MOOK_24_2	Beta-actin	UNKNOWN	SYBR	None	14.4833	14.3803	0.245751
70	F10	FALSE	A549_MOOK_24_3	Beta-actin	UNKNOWN	SYBR	None	14.8698	14.8936	0.0217861
71	F11	FALSE	A549_MOOK_24_3	Beta-actin	UNKNOWN	SYBR	None	14.9126	14.8936	0.0217861
72	F12	FALSE	A549_MOOK_24_3	Beta-actin	UNKNOWN	SYBR	None	14.8983	14.8936	0.0217861
96	H12	FALSE	neg-ctrl	Beta-actin	UNKNOWN	SYBR	None	Undetermined
Well	Well Position	Omit	Sample Name	Target Name	Task	Reporter	Quencher	CT	Ct Mean	Ct SD	Delta ct	Control mean of delta Ct	Delta delta Ct	Expression (FC)	FC Mean
1	A1	FALSE	A549_HK68_0_1	USP30-AS1	UNKNOWN	SYBR	None	35.5859	34.6971	0.811166	20.5		1.93926	0.260749	0.531806
2	A2	FALSE	A549_HK68_0_1	USP30-AS1	UNKNOWN	SYBR	None	34.5088	34.6971	0.811166	19.4229		0.862192	0.550116
3	A3	FALSE	A549_HK68_0_1	USP30-AS1	UNKNOWN	SYBR	None	33.9967	34.6971	0.811166	18.9108		0.350057	0.784553
4	A4	FALSE	A549_HK68_0_2	USP30-AS1	UNKNOWN	SYBR	None	33.258	34.3328	1.13164	18.8235		0.435135	0.739625	0.424154
5	A5	FALSE	A549_HK68_0_2	USP30-AS1	UNKNOWN	SYBR	None	34.2265	34.3328	1.13164	19.792		1.40365	0.377972
6	A6	FALSE	A549_HK68_0_2	USP30-AS1	UNKNOWN	SYBR	None	35.5138	34.3328	1.13164	21.0793		2.69093	0.154864
7	A7	FALSE	A549_HK68_0_3	USP30-AS1	UNKNOWN	SYBR	None	34.7928	35.5801	1.11336	19.5521		-0.265624	1.20216	1.20216
8	A8	FALSE	A549_HK68_0_3	USP30-AS1	UNKNOWN	SYBR	None	Undetermined	35.5801	1.11336	N.A.		N.A.	N.A.
9	A9	FALSE	A549_HK68_0_3	USP30-AS1	UNKNOWN	SYBR	None	Undetermined	35.5801	1.11336	N.A.		N.A.	N.A.
28	C4	FALSE	A549_HK68_24_1	USP30-AS1	UNKNOWN	SYBR	None	31.5386	31.6565	0.250053	13.0516		-5.63948	49.8486	46.3832
29	C5	FALSE	A549_HK68_24_1	USP30-AS1	UNKNOWN	SYBR	None	31.9437	31.6565	0.250053	13.4567		-5.23437	37.6445
30	C6	FALSE	A549_HK68_24_1	USP30-AS1	UNKNOWN	SYBR	None	31.4872	31.6565	0.250053	13.0002		-5.69088	51.6564
31	C7	FALSE	A549_HK68_24_2	USP30-AS1	UNKNOWN	SYBR	None	30.7565	31.0005	0.851093	11.9317		-6.04073	65.8327	61.713
32	C8	FALSE	A549_HK68_24_2	USP30-AS1	UNKNOWN	SYBR	None	30.298	31.0005	0.851093	11.4733		-6.49921	90.46
33	C9	FALSE	A549_HK68_24_2	USP30-AS1	UNKNOWN	SYBR	None	31.9469	31.0005	0.851093	13.1222		-4.85031	28.8463
34	C10	FALSE	A549_HK68_24_3	USP30-AS1	UNKNOWN	SYBR	None	30.8928	30.9712	0.145937	11.1896		-6.49274	90.0554	85.5788
35	C11	FALSE	A549_HK68_24_3	USP30-AS1	UNKNOWN	SYBR	None	30.8812	30.9712	0.145937	11.178		-6.50436	90.7836
36	C12	FALSE	A549_HK68_24_3	USP30-AS1	UNKNOWN	SYBR	None	31.1396	30.9712	0.145937	11.4364		-6.24598	75.8975
37	D1	FALSE	A549_MOOK_0_1	USP30-AS1	UNKNOWN	SYBR	None	32.9697	32.6914	0.461767	18.839	18.5607
38	D2	FALSE	A549_MOOK_0_1	USP30-AS1	UNKNOWN	SYBR	None	32.9461	32.6914	0.461767	18.8154	18.5607
39	D3	FALSE	A549_MOOK_0_1	USP30-AS1	UNKNOWN	SYBR	None	32.1583	32.6914	0.461767	18.0277	18.5607
40	D4	FALSE	A549_MOOK_0_2	USP30-AS1	UNKNOWN	SYBR	None	31.9893	31.8661	0.63277	18.5116	18.3883
41	D5	FALSE	A549_MOOK_0_2	USP30-AS1	UNKNOWN	SYBR	None	32.4282	31.8661	0.63277	18.9504	18.3883
42	D6	FALSE	A549_MOOK_0_2	USP30-AS1	UNKNOWN	SYBR	None	31.1807	31.8661	0.63277	17.703	18.3883
43	D7	FALSE	A549_MOOK_0_3	USP30-AS1	UNKNOWN	SYBR	None	34.2077	33.5428	0.588238	20.4826	19.8177
44	D8	FALSE	A549_MOOK_0_3	USP30-AS1	UNKNOWN	SYBR	None	33.0901	33.5428	0.588238	19.365	19.8177
45	D9	FALSE	A549_MOOK_0_3	USP30-AS1	UNKNOWN	SYBR	None	33.3306	33.5428	0.588238	19.6055	19.8177
64	F4	FALSE	A549_MOOK_24_1	USP30-AS1	UNKNOWN	SYBR	None	34.204	34.0471	0.995917	18.848	18.6911
65	F5	FALSE	A549_MOOK_24_1	USP30-AS1	UNKNOWN	SYBR	None	34.9553	34.0471	0.995917	19.5993	18.6911
66	F6	FALSE	A549_MOOK_24_1	USP30-AS1	UNKNOWN	SYBR	None	32.9821	34.0471	0.995917	17.626	18.6911
67	F7	FALSE	A549_MOOK_24_2	USP30-AS1	UNKNOWN	SYBR	None	31.3739	32.3528	1.07072	16.9936	17.9725
68	F8	FALSE	A549_MOOK_24_2	USP30-AS1	UNKNOWN	SYBR	None	32.1881	32.3528	1.07072	17.8078	17.9725
69	F9	FALSE	A549_MOOK_24_2	USP30-AS1	UNKNOWN	SYBR	None	33.4963	32.3528	1.07072	19.116	17.9725
70	F10	FALSE	A549_MOOK_24_3	USP30-AS1	UNKNOWN	SYBR	None	31.9668	32.5759	0.532058	17.0733	17.6824
71	F11	FALSE	A549_MOOK_24_3	USP30-AS1	UNKNOWN	SYBR	None	32.9501	32.5759	0.532058	18.0565	17.6824
72	F12	FALSE	A549_MOOK_24_3	USP30-AS1	UNKNOWN	SYBR	None	32.8108	32.5759	0.532058	17.9173	17.6824
96	H12	FALSE	neg-ctrl	NEG-CTRL	UNKNOWN	SYBR	None	31.6757	31.6757
Well	Well Position	Omit	Sample Name	Target Name	Task	Reporter	Quencher	CT	Ct Mean	Ct SD
1	A1	FALSE	CALU3_HK68_0_1	Beta-actin	UNKNOWN	SYBR	None	17.9341	17.5329	0.363105
2	A2	FALSE	CALU3_HK68_0_1	Beta-actin	UNKNOWN	SYBR	None	17.4378	17.5329	0.363105
3	A3	FALSE	CALU3_HK68_0_1	Beta-actin	UNKNOWN	SYBR	None	17.2268	17.5329	0.363105
4	A4	FALSE	CALU3_HK68_0_2	Beta-actin	UNKNOWN	SYBR	None	16.2941	16.2858	0.00721026
5	A5	FALSE	CALU3_HK68_0_2	Beta-actin	UNKNOWN	SYBR	None	16.281	16.2858	0.00721026
6	A6	FALSE	CALU3_HK68_0_2	Beta-actin	UNKNOWN	SYBR	None	16.2824	16.2858	0.00721026
7	A7	FALSE	CALU3_HK68_0_3	Beta-actin	UNKNOWN	SYBR	None	15.7249	15.671	0.10153
8	A8	FALSE	CALU3_HK68_0_3	Beta-actin	UNKNOWN	SYBR	None	15.7342	15.671	0.10153
9	A9	FALSE	CALU3_HK68_0_3	Beta-actin	UNKNOWN	SYBR	None	15.5539	15.671	0.10153
28	C4	FALSE	CALU3_HK68_24_1	Beta-actin	UNKNOWN	SYBR	None	14.7412	14.7992	0.123386
29	C5	FALSE	CALU3_HK68_24_1	Beta-actin	UNKNOWN	SYBR	None	14.9409	14.7992	0.123386
30	C6	FALSE	CALU3_HK68_24_1	Beta-actin	UNKNOWN	SYBR	None	14.7155	14.7992	0.123386
31	C7	FALSE	CALU3_HK68_24_2	Beta-actin	UNKNOWN	SYBR	None	15.2931	15.245	0.0760068
32	C8	FALSE	CALU3_HK68_24_2	Beta-actin	UNKNOWN	SYBR	None	15.1574	15.245	0.0760068
33	C9	FALSE	CALU3_HK68_24_2	Beta-actin	UNKNOWN	SYBR	None	15.2846	15.245	0.0760068
34	C10	FALSE	CALU3_HK68_24_3	Beta-actin	UNKNOWN	SYBR	None	15.4576	15.6463	0.207907
35	C11	FALSE	CALU3_HK68_24_3	Beta-actin	UNKNOWN	SYBR	None	15.6121	15.6463	0.207907
36	C12	FALSE	CALU3_HK68_24_3	Beta-actin	UNKNOWN	SYBR	None	15.8692	15.6463	0.207907
37	D1	FALSE	CALU3_CTRL_0_1	Beta-actin	UNKNOWN	SYBR	None	17.1218	16.6341	0.42735
38	D2	FALSE	CALU3_CTRL_0_1	Beta-actin	UNKNOWN	SYBR	None	16.455	16.6341	0.42735
39	D3	FALSE	CALU3_CTRL_0_1	Beta-actin	UNKNOWN	SYBR	None	16.3253	16.6341	0.42735
40	D4	FALSE	CALU3_CTRL_0_2	Beta-actin	UNKNOWN	SYBR	None	15.573	15.3636	0.18761
41	D5	FALSE	CALU3_CTRL_0_2	Beta-actin	UNKNOWN	SYBR	None	15.307	15.3636	0.18761
42	D6	FALSE	CALU3_CTRL_0_2	Beta-actin	UNKNOWN	SYBR	None	15.2109	15.3636	0.18761
43	D7	FALSE	CALU3_CTRL_0_3	Beta-actin	UNKNOWN	SYBR	None	15.6854	15.7062	0.0216739
44	D8	FALSE	CALU3_CTRL_0_3	Beta-actin	UNKNOWN	SYBR	None	15.7046	15.7062	0.0216739
45	D9	FALSE	CALU3_CTRL_0_3	Beta-actin	UNKNOWN	SYBR	None	15.7287	15.7062	0.0216739
64	F4	FALSE	CALU3_CTRL_24_1	Beta-actin	UNKNOWN	SYBR	None	16.4819	16.2706	0.192775
65	F5	FALSE	CALU3_CTRL_24_1	Beta-actin	UNKNOWN	SYBR	None	16.1044	16.2706	0.192775
66	F6	FALSE	CALU3_CTRL_24_1	Beta-actin	UNKNOWN	SYBR	None	16.2254	16.2706	0.192775
67	F7	FALSE	CALU3_CTRL_24_2	Beta-actin	UNKNOWN	SYBR	None	14.9143	14.9028	0.0256049
68	F8	FALSE	CALU3_CTRL_24_2	Beta-actin	UNKNOWN	SYBR	None	14.8735	14.9028	0.0256049
69	F9	FALSE	CALU3_CTRL_24_2	Beta-actin	UNKNOWN	SYBR	None	14.9206	14.9028	0.0256049
70	F10	FALSE	CALU3_CTRL_24_3	Beta-actin	UNKNOWN	SYBR	None	14.7666	14.7967	0.147763
71	F11	FALSE	CALU3_CTRL_24_3	Beta-actin	UNKNOWN	SYBR	None	14.6663	14.7967	0.147763
72	F12	FALSE	CALU3_CTRL_24_3	Beta-actin	UNKNOWN	SYBR	None	14.9572	14.7967	0.147763
96	H12	FALSE	neg-ctrl	NEG-CTRL	UNKNOWN	SYBR	None	5.22543	5.22543
Well	Well Position	Omit	Sample Name	Target Name	Task	Reporter	Quencher	CT	Ct Mean	Ct SD	Delta ct	Control mean of delta Ct	Delta delta Ct	Expression (FC)	FC Mean
1	A1	FALSE	CALU3_HK68_0_1	USP30-AS1	UNKNOWN	SYBR	None	Undetermined	36.5122	N.A.	N.A.		N.A.	N.A.	0.334499
2	A2	FALSE	CALU3_HK68_0_1	USP30-AS1	UNKNOWN	SYBR	None	Undetermined	36.5122	N.A.	N.A.		N.A.	N.A.
3	A3	FALSE	CALU3_HK68_0_1	USP30-AS1	UNKNOWN	SYBR	None	36.5122	36.5122	N.A.	18.9793		1.57993	0.334499
4	A4	FALSE	CALU3_HK68_0_2	USP30-AS1	UNKNOWN	SYBR	None	32.4087	32.9763	0.506491	16.1229		-1.91095	3.76058	2.648
5	A5	FALSE	CALU3_HK68_0_2	USP30-AS1	UNKNOWN	SYBR	None	33.3821	32.9763	0.506491	17.0963		-0.937501	1.91521
6	A6	FALSE	CALU3_HK68_0_2	USP30-AS1	UNKNOWN	SYBR	None	33.1381	32.9763	0.506491	16.8523		-1.18155	2.26821
7	A7	FALSE	CALU3_HK68_0_3	USP30-AS1	UNKNOWN	SYBR	None	32.6243	32.7002	0.205121	16.9533		-1.03045	2.04266	1.95075
8	A8	FALSE	CALU3_HK68_0_3	USP30-AS1	UNKNOWN	SYBR	None	32.9324	32.7002	0.205121	17.2615		-0.722285	1.64979
9	A9	FALSE	CALU3_HK68_0_3	USP30-AS1	UNKNOWN	SYBR	None	32.5438	32.7002	0.205121	16.8729		-1.11089	2.15979
28	C4	FALSE	CALU3_HK68_24_1	USP30-AS1	UNKNOWN	SYBR	None	30.8591	30.8152	0.151418	16.0599		-2.92674	7.60391	7.86774
29	C5	FALSE	CALU3_HK68_24_1	USP30-AS1	UNKNOWN	SYBR	None	30.9399	30.8152	0.151418	16.1407		-2.84592	7.18967
30	C6	FALSE	CALU3_HK68_24_1	USP30-AS1	UNKNOWN	SYBR	None	30.6467	30.8152	0.151418	15.8476		-3.13909	8.80966
31	C7	FALSE	CALU3_HK68_24_2	USP30-AS1	UNKNOWN	SYBR	None	30.9904	31.2413	0.264389	15.7454		-4.55076	23.4378	19.9161
32	C8	FALSE	CALU3_HK68_24_2	USP30-AS1	UNKNOWN	SYBR	None	31.2161	31.2413	0.264389	15.971		-4.32513	20.0445
33	C9	FALSE	CALU3_HK68_24_2	USP30-AS1	UNKNOWN	SYBR	None	31.5174	31.2413	0.264389	16.2724		-4.0238	16.2661
34	C10	FALSE	CALU3_HK68_24_3	USP30-AS1	UNKNOWN	SYBR	None	30.5498	30.6759	0.233573	14.9035		-3.66814	12.7122	11.7471
35	C11	FALSE	CALU3_HK68_24_3	USP30-AS1	UNKNOWN	SYBR	None	30.5325	30.6759	0.233573	14.8862		-3.68547	12.8658
36	C12	FALSE	CALU3_HK68_24_3	USP30-AS1	UNKNOWN	SYBR	None	30.9455	30.6759	0.233573	15.2992		-3.27252	9.66335
37	D1	FALSE	CALU3_CTRL_0_1	USP30-AS1	UNKNOWN	SYBR	None	34.093	34.0335	1.31015	17.4589	17.3994
38	D2	FALSE	CALU3_CTRL_0_1	USP30-AS1	UNKNOWN	SYBR	None	32.6946	34.0335	1.31015	16.0605	17.3994
39	D3	FALSE	CALU3_CTRL_0_1	USP30-AS1	UNKNOWN	SYBR	None	35.3128	34.0335	1.31015	18.6788	17.3994
40	D4	FALSE	CALU3_CTRL_0_2	USP30-AS1	UNKNOWN	SYBR	None	33.1362	33.3974	1.07779	17.7725	18.0338
41	D5	FALSE	CALU3_CTRL_0_2	USP30-AS1	UNKNOWN	SYBR	None	32.4743	33.3974	1.07779	17.1107	18.0338
42	D6	FALSE	CALU3_CTRL_0_2	USP30-AS1	UNKNOWN	SYBR	None	34.5819	33.3974	1.07779	19.2182	18.0338
43	D7	FALSE	CALU3_CTRL_0_3	USP30-AS1	UNKNOWN	SYBR	None	33.2241	33.69	1.39158	17.5178	17.9838
44	D8	FALSE	CALU3_CTRL_0_3	USP30-AS1	UNKNOWN	SYBR	None	35.2547	33.69	1.39158	19.5485	17.9838
45	D9	FALSE	CALU3_CTRL_0_3	USP30-AS1	UNKNOWN	SYBR	None	32.5912	33.69	1.39158	16.8849	17.9838
64	F4	FALSE	CALU3_CTRL_24_1	USP30-AS1	UNKNOWN	SYBR	None	38.0799	35.2572	2.46489	21.8093	18.9866
65	F5	FALSE	CALU3_CTRL_24_1	USP30-AS1	UNKNOWN	SYBR	None	33.5294	35.2572	2.46489	17.2588	18.9866
66	F6	FALSE	CALU3_CTRL_24_1	USP30-AS1	UNKNOWN	SYBR	None	34.1625	35.2572	2.46489	17.8919	18.9866
67	F7	FALSE	CALU3_CTRL_24_2	USP30-AS1	UNKNOWN	SYBR	None	Undetermined	35.199	0.318433		20.2962
68	F8	FALSE	CALU3_CTRL_24_2	USP30-AS1	UNKNOWN	SYBR	None	35.4241	35.199	0.318433	20.5213	20.2962
69	F9	FALSE	CALU3_CTRL_24_2	USP30-AS1	UNKNOWN	SYBR	None	34.9738	35.199	0.318433	20.071	20.2962
70	F10	FALSE	CALU3_CTRL_24_3	USP30-AS1	UNKNOWN	SYBR	None	33.9402	33.3684	0.614229	19.1435	18.5717
71	F11	FALSE	CALU3_CTRL_24_3	USP30-AS1	UNKNOWN	SYBR	None	33.4458	33.3684	0.614229	18.6491	18.5717
72	F12	FALSE	CALU3_CTRL_24_3	USP30-AS1	UNKNOWN	SYBR	None	32.7191	33.3684	0.614229	17.9224	18.5717
96	H12	FALSE	neg-ctrl	NEG-CTRL	UNKNOWN	SYBR	None	15.9124	15.9124
