# Supplementary material for: An interferon-stimulated long non-coding RNA USP30-AS1 as an immune modulator in influenza A virus infection
Source: PLoS Pathog. 2025 Jan 8;21(1):e1012854. doi: 10.1371/journal.ppat.1012854 (PMC11750089; doi:10.1371/journal.ppat.1012854)
Supplement: S2 Data — (XLSX) [file ppat.1012854.s013.xlsx]

## Sheet: Fig2A
Well	Well Position	Sample Name	Target Name	Reporter	CT	Ct Mean	Ct SD
1	A1	IFNA_0ng/ml_1	Beta-actin	SYBR	18.5601	18.4487	0.130224
2	A2	IFNA_0ng/ml_1	Beta-actin	SYBR	18.4805	18.4487	0.130224
3	A3	IFNA_0ng/ml_1	Beta-actin	SYBR	18.3055	18.4487	0.130224
4	A4	IFNA_0ng/ml_2	Beta-actin	SYBR	18.5479	18.5088	0.0416392
5	A5	IFNA_0ng/ml_2	Beta-actin	SYBR	18.465	18.5088	0.0416392
6	A6	IFNA_0ng/ml_2	Beta-actin	SYBR	18.5134	18.5088	0.0416392
7	A7	IFNA_0ng/ml_3	Beta-actin	SYBR	18.4047	18.4272	0.0283075
8	A8	IFNA_0ng/ml_3	Beta-actin	SYBR	18.459	18.4272	0.0283075
9	A9	IFNA_0ng/ml_3	Beta-actin	SYBR	18.4178	18.4272	0.0283075
10	A10	IFNA_1ng/ml_1	Beta-actin	SYBR	18.368	18.4316	0.123721
11	A11	IFNA_1ng/ml_1	Beta-actin	SYBR	18.3526	18.4316	0.123721
12	A12	IFNA_1ng/ml_1	Beta-actin	SYBR	18.5742	18.4316	0.123721
13	B1	IFNA_1ng/ml_2	Beta-actin	SYBR	18.3847	18.3485	0.0429579
14	B2	IFNA_1ng/ml_2	Beta-actin	SYBR	18.3597	18.3485	0.0429579
15	B3	IFNA_1ng/ml_2	Beta-actin	SYBR	18.301	18.3485	0.0429579
16	B4	IFNA_1ng/ml_3	Beta-actin	SYBR	18.4565	18.4996	0.07535
17	B5	IFNA_1ng/ml_3	Beta-actin	SYBR	18.4557	18.4996	0.07535
18	B6	IFNA_1ng/ml_3	Beta-actin	SYBR	18.5866	18.4996	0.07535
19	B7	IFNA_10ng/ml_1	Beta-actin	SYBR	18.4476	18.493	0.0618045
20	B8	IFNA_10ng/ml_1	Beta-actin	SYBR	18.5634	18.493	0.0618045
21	B9	IFNA_10ng/ml_1	Beta-actin	SYBR	18.4679	18.493	0.0618045
22	B10	IFNA_10ng/ml_2	Beta-actin	SYBR	18.6265	18.5478	0.103483
23	B11	IFNA_10ng/ml_2	Beta-actin	SYBR	18.5862	18.5478	0.103483
24	B12	IFNA_10ng/ml_2	Beta-actin	SYBR	18.4306	18.5478	0.103483
25	C1	IFNA_10ng/ml_3	Beta-actin	SYBR	18.4917	18.5819	0.0917081
26	C2	IFNA_10ng/ml_3	Beta-actin	SYBR	18.6751	18.5819	0.0917081
27	C3	IFNA_10ng/ml_3	Beta-actin	SYBR	18.579	18.5819	0.0917081
28	C4	IFNA_100ng/ml_1	Beta-actin	SYBR	18.6921	18.784	0.0816208
29	C5	IFNA_100ng/ml_1	Beta-actin	SYBR	18.8481	18.784	0.0816208
30	C6	IFNA_100ng/ml_1	Beta-actin	SYBR	18.8117	18.784	0.0816208
31	C7	IFNA_100ng/ml_2	Beta-actin	SYBR	18.7431	18.7596	0.0764505
32	C8	IFNA_100ng/ml_2	Beta-actin	SYBR	18.843	18.7596	0.0764505
33	C9	IFNA_100ng/ml_2	Beta-actin	SYBR	18.6928	18.7596	0.0764505
34	C10	IFNA_100ng/ml_3	Beta-actin	SYBR	18.5965	18.675	0.176006
35	C11	IFNA_100ng/ml_3	Beta-actin	SYBR	18.5519	18.675	0.176006
36	C12	IFNA_100ng/ml_3	Beta-actin	SYBR	18.8766	18.675	0.176006
Well	Well Position	Sample Name	Target Name	Reporter	CT	Ct Mean	Ct SD	Delta ct	Control mean of delta Ct	Delta delta Ct	Expression (FC)	Mean FC
37	D1	IFNA_0ng/ml_1	ISG15	SYBR	32.8438	32.4752	0.322361	14.3951	13.7365
38	D2	IFNA_0ng/ml_1	ISG15	SYBR	32.3357	32.4752	0.322361	13.887	13.7365
39	D3	IFNA_0ng/ml_1	ISG15	SYBR	32.246	32.4752	0.322361	13.7973	13.7365
40	D4	IFNA_0ng/ml_2	ISG15	SYBR	32.1898	32.001	0.166862	13.681	13.7365
41	D5	IFNA_0ng/ml_2	ISG15	SYBR	31.9401	32.001	0.166862	13.4313	13.7365
42	D6	IFNA_0ng/ml_2	ISG15	SYBR	31.8733	32.001	0.166862	13.3645	13.7365
43	D7	IFNA_0ng/ml_3	ISG15	SYBR	32.1143	32.118	0.331197	13.6871	13.7365
44	D8	IFNA_0ng/ml_3	ISG15	SYBR	31.7887	32.118	0.331197	13.3615	13.7365
45	D9	IFNA_0ng/ml_3	ISG15	SYBR	32.4511	32.118	0.331197	14.0239	13.7365
46	D10	IFNA_1ng/ml_1	ISG15	SYBR	25.8447	26.206	0.327102	7.41308		-6.32346	80.0848	63.4454
47	D11	IFNA_1ng/ml_1	ISG15	SYBR	26.2913	26.206	0.327102	7.85968		-5.87685	58.7637
48	D12	IFNA_1ng/ml_1	ISG15	SYBR	26.482	26.206	0.327102	8.05038		-5.68615	51.4876
49	E1	IFNA_1ng/ml_2	ISG15	SYBR	26.6558	26.39	0.246924	8.30729		-5.42925	43.089	52.3063
50	E2	IFNA_1ng/ml_2	ISG15	SYBR	26.3464	26.39	0.246924	7.99789		-5.73865	53.3956
51	E3	IFNA_1ng/ml_2	ISG15	SYBR	26.1677	26.39	0.246924	7.81924		-5.91729	60.4342
52	E4	IFNA_1ng/ml_3	ISG15	SYBR	26.0943	25.9526	0.159966	7.59471		-6.14183	70.6114	78.2196
53	E5	IFNA_1ng/ml_3	ISG15	SYBR	25.9845	25.9526	0.159966	7.48487		-6.25167	76.1972
54	E6	IFNA_1ng/ml_3	ISG15	SYBR	25.7792	25.9526	0.159966	7.27956		-6.45698	87.8504
55	E7	IFNA_10ng/ml_1	ISG15	SYBR	24.548	24.4809	0.0860082	6.05508		-7.68146	205.281	215.322
56	E8	IFNA_10ng/ml_1	ISG15	SYBR	24.5106	24.4809	0.0860082	6.01767		-7.71887	210.674
57	E9	IFNA_10ng/ml_1	ISG15	SYBR	24.3839	24.4809	0.0860082	5.89097		-7.84557	230.012
58	E10	IFNA_10ng/ml_2	ISG15	SYBR	24.7802	24.9665	0.248149	6.23248		-7.50406	181.529	161.078
59	E11	IFNA_10ng/ml_2	ISG15	SYBR	24.871	24.9665	0.248149	6.32324		-7.41329	170.461
60	E12	IFNA_10ng/ml_2	ISG15	SYBR	25.2482	24.9665	0.248149	6.70042		-7.03612	131.245
61	F1	IFNA_10ng/ml_3	ISG15	SYBR	24.9915	24.658	0.294747	6.40955		-7.32699	160.562	205.049
62	F2	IFNA_10ng/ml_3	ISG15	SYBR	24.5501	24.658	0.294747	5.96823		-7.76831	218.019
63	F3	IFNA_10ng/ml_3	ISG15	SYBR	24.4324	24.658	0.294747	5.85043		-7.8861	236.567
64	F4	IFNA_100ng/ml_1	ISG15	SYBR	23.5141	23.3836	0.114597	4.73016		-9.00638	514.269	564.127
65	F5	IFNA_100ng/ml_1	ISG15	SYBR	23.3373	23.3836	0.114597	4.55334		-9.18319	581.321
66	F6	IFNA_100ng/ml_1	ISG15	SYBR	23.2994	23.3836	0.114597	4.51545		-9.22108	596.791
67	F7	IFNA_100ng/ml_2	ISG15	SYBR	23.3483	23.2981	0.268365	4.58863		-9.14791	567.275	594.264
68	F8	IFNA_100ng/ml_2	ISG15	SYBR	23.5378	23.2981	0.268365	4.77818		-8.95836	497.434
69	F9	IFNA_100ng/ml_2	ISG15	SYBR	23.0082	23.2981	0.268365	4.24853		-9.488	718.082
70	F10	IFNA_100ng/ml_3	ISG15	SYBR	23.1159	23.3472	0.275194	4.44091		-9.29563	628.438	541.711
71	F11	IFNA_100ng/ml_3	ISG15	SYBR	23.2741	23.3472	0.275194	4.59912		-9.13741	563.165
72	F12	IFNA_100ng/ml_3	ISG15	SYBR	23.6515	23.3472	0.275194	4.97655		-8.75999	433.53
95	H11	NEG-CTRL	ISG15	SYBR	Undetermined
96	H12	NEG-CTRL	Beta-actin	SYBR	Undetermined
Well	Well Position	Sample Name	Target Name	Reporter	CT	Ct Mean	Ct SD	Delta ct	Control mean of delta Ct	Delta delta Ct	Expression (FC)	Mean FC
37	D1	IFNA_0ng/ml_1	MX1	SYBR	29.9308	29.8152	0.251105	11.4821	12.5524
38	D2	IFNA_0ng/ml_1	MX1	SYBR	29.5271	29.8152	0.251105	11.0784	12.5524
39	D3	IFNA_0ng/ml_1	MX1	SYBR	29.9876	29.8152	0.251105	11.5389	12.5524
40	D4	IFNA_0ng/ml_2	MX1	SYBR	31.438	31.4091	0.394511	12.9292	12.5524
41	D5	IFNA_0ng/ml_2	MX1	SYBR	31.0009	31.4091	0.394511	12.4921	12.5524
42	D6	IFNA_0ng/ml_2	MX1	SYBR	31.7883	31.4091	0.394511	13.2796	12.5524
43	D7	IFNA_0ng/ml_3	MX1	SYBR	32.2341	31.8176	0.365	13.807	12.5524
44	D8	IFNA_0ng/ml_3	MX1	SYBR	31.6648	31.8176	0.365	13.2377	12.5524
45	D9	IFNA_0ng/ml_3	MX1	SYBR	31.5538	31.8176	0.365	13.1266	12.5524
46	D10	IFNA_1ng/ml_1	MX1	SYBR	22.0309	22.1475	0.107506	3.59929		-8.9531	495.623	458.002
47	D11	IFNA_1ng/ml_1	MX1	SYBR	22.1688	22.1475	0.107506	3.73721		-8.81518	450.438
48	D12	IFNA_1ng/ml_1	MX1	SYBR	22.2427	22.1475	0.107506	3.8111		-8.74129	427.947
49	E1	IFNA_1ng/ml_2	MX1	SYBR	22.0435	22.1045	0.0778046	3.69495		-8.85744	463.826	445.022
50	E2	IFNA_1ng/ml_2	MX1	SYBR	22.1921	22.1045	0.0778046	3.84364		-8.70875	418.404
51	E3	IFNA_1ng/ml_2	MX1	SYBR	22.078	22.1045	0.0778046	3.72954		-8.82285	452.837
52	E4	IFNA_1ng/ml_3	MX1	SYBR	22.1655	22.2668	0.0886645	3.66587		-8.88652	473.269	441.722
53	E5	IFNA_1ng/ml_3	MX1	SYBR	22.33	22.2668	0.0886645	3.83041		-8.72198	422.257
54	E6	IFNA_1ng/ml_3	MX1	SYBR	22.305	22.2668	0.0886645	3.80541		-8.74698	429.638
55	E7	IFNA_10ng/ml_1	MX1	SYBR	21.4501	21.4444	0.0703464	2.9571		-9.59529	773.52	777.171
56	E8	IFNA_10ng/ml_1	MX1	SYBR	21.5118	21.4444	0.0703464	3.0188		-9.53359	741.135
57	E9	IFNA_10ng/ml_1	MX1	SYBR	21.3714	21.4444	0.0703464	2.87845		-9.67394	816.86
58	E10	IFNA_10ng/ml_2	MX1	SYBR	21.4802	21.4695	0.0686689	2.93247		-9.61992	786.838	793.287
59	E11	IFNA_10ng/ml_2	MX1	SYBR	21.3962	21.4695	0.0686689	2.8484		-9.70399	834.05
60	E12	IFNA_10ng/ml_2	MX1	SYBR	21.5322	21.4695	0.0686689	2.98449		-9.56791	758.973
61	F1	IFNA_10ng/ml_3	MX1	SYBR	21.6526	21.4771	0.157614	3.07071		-9.48168	714.942	810.601
62	F2	IFNA_10ng/ml_3	MX1	SYBR	21.3477	21.4771	0.157614	2.76575		-9.78664	883.229
63	F3	IFNA_10ng/ml_3	MX1	SYBR	21.431	21.4771	0.157614	2.84912		-9.70327	833.631
64	F4	IFNA_100ng/ml_1	MX1	SYBR	21.165	21.2643	0.171669	2.38106		-10.1713	1153.12	1081.4
65	F5	IFNA_100ng/ml_1	MX1	SYBR	21.4626	21.2643	0.171669	2.67857		-9.87382	938.243
66	F6	IFNA_100ng/ml_1	MX1	SYBR	21.1654	21.2643	0.171669	2.38141		-10.171	1152.84
67	F7	IFNA_100ng/ml_2	MX1	SYBR	20.9384	20.9316	0.0142489	2.17878		-10.3736	1326.69	1333.03
68	F8	IFNA_100ng/ml_2	MX1	SYBR	20.9411	20.9316	0.0142489	2.18149		-10.3709	1324.2
69	F9	IFNA_100ng/ml_2	MX1	SYBR	20.9152	20.9316	0.0142489	2.15557		-10.3968	1348.21
70	F10	IFNA_100ng/ml_3	MX1	SYBR	20.883	20.8335	0.0429246	2.20805		-10.3443	1300.04	1345.88
71	F11	IFNA_100ng/ml_3	MX1	SYBR	20.8087	20.8335	0.0429246	2.13374		-10.4186	1368.75
72	F12	IFNA_100ng/ml_3	MX1	SYBR	20.8086	20.8335	0.0429246	2.13366		-10.4187	1368.84
95	H11	NEG-CTRL	MX1	SYBR	Undetermined
96	H12	NEG-CTRL	ISG15	SYBR	Undetermined
Well	Well Position	Sample Name	Target Name	Reporter	CT	Ct Mean	Ct SD	Delta ct	Control mean of delta Ct	Delta delta Ct	Expression (FC)	Mean FC
1	A1	IFNA_0ng/ml_1	USP30-AS1	SYBR	34.3824	34.3175	0.091663	15.9337	15.611
2	A2	IFNA_0ng/ml_1	USP30-AS1	SYBR	Undetermined	34.3175	0.091663	N.A.	15.611
3	A3	IFNA_0ng/ml_1	USP30-AS1	SYBR	34.2527	34.3175	0.091663	15.804	15.611
4	A4	IFNA_0ng/ml_2	USP30-AS1	SYBR	32.6974	32.7945	0.137392	14.1886	15.611
5	A5	IFNA_0ng/ml_2	USP30-AS1	SYBR	Undetermined	32.7945	0.137392	N.A.	15.611
6	A6	IFNA_0ng/ml_2	USP30-AS1	SYBR	32.8917	32.7945	0.137392	14.3829	15.611
7	A7	IFNA_0ng/ml_3	USP30-AS1	SYBR	34.4636	34.7498	0.407699	16.0364	15.611
8	A8	IFNA_0ng/ml_3	USP30-AS1	SYBR	34.5691	34.7498	0.407699	16.142	15.611
9	A9	IFNA_0ng/ml_3	USP30-AS1	SYBR	35.2166	34.7498	0.407699	16.7894	15.611
10	A10	IFNA_1ng/ml_1	USP30-AS1	SYBR	35.4704	37.3857	2.70873	17.0388		1.42778	0.371701	0.198912
11	A11	IFNA_1ng/ml_1	USP30-AS1	SYBR	Undetermined	37.3857	2.70873	N.A.		N.A.	N.A.
12	A12	IFNA_1ng/ml_1	USP30-AS1	SYBR	39.3011	37.3857	2.70873	20.8695		5.25851	0.0261235
13	B1	IFNA_1ng/ml_2	USP30-AS1	SYBR	35.4139	35.5515	0.194636	17.0654		1.45437	0.364913	0.333221
14	B2	IFNA_1ng/ml_2	USP30-AS1	SYBR	Undetermined	35.5515	0.194636	N.A.		N.A.	N.A.
15	B3	IFNA_1ng/ml_2	USP30-AS1	SYBR	35.6891	35.5515	0.194636	17.3406		1.72963	0.301529
16	B4	IFNA_1ng/ml_3	USP30-AS1	SYBR	Undetermined	33.9283	N.A.	N.A.		N.A.	N.A.	1.13464
17	B5	IFNA_1ng/ml_3	USP30-AS1	SYBR	33.9283	33.9283	N.A.	15.4288		-0.182232	1.13464
18	B6	IFNA_1ng/ml_3	USP30-AS1	SYBR	Undetermined	33.9283	N.A.	N.A.		N.A.	N.A.
19	B7	IFNA_10ng/ml_1	USP30-AS1	SYBR	32.9574	32.5642	0.526263	14.4645		-1.14652	2.21379	3.04571
20	B8	IFNA_10ng/ml_1	USP30-AS1	SYBR	32.7688	32.5642	0.526263	14.2758		-1.33517	2.52305
21	B9	IFNA_10ng/ml_1	USP30-AS1	SYBR	31.9664	32.5642	0.526263	13.4734		-2.1376	4.40028
22	B10	IFNA_10ng/ml_2	USP30-AS1	SYBR	31.3409	31.7617	0.676893	12.7932		-2.81783	7.05101	5.62573
23	B11	IFNA_10ng/ml_2	USP30-AS1	SYBR	31.4016	31.7617	0.676893	12.8539		-2.75711	6.76043
24	B12	IFNA_10ng/ml_2	USP30-AS1	SYBR	32.5425	31.7617	0.676893	13.9947		-1.61624	3.06574
25	C1	IFNA_10ng/ml_3	USP30-AS1	SYBR	33.2638	32.7873	0.425924	14.6818		-0.929157	1.90416	2.72357
26	C2	IFNA_10ng/ml_3	USP30-AS1	SYBR	32.6548	32.7873	0.425924	14.0729		-1.5381	2.90411
27	C3	IFNA_10ng/ml_3	USP30-AS1	SYBR	32.4434	32.7873	0.425924	13.8615		-1.7495	3.36243
28	C4	IFNA_100ng/ml_1	USP30-AS1	SYBR	30.6689	30.8803	0.23289	11.8849		-3.72608	13.2331	11.5276
29	C5	IFNA_100ng/ml_1	USP30-AS1	SYBR	30.8421	30.8803	0.23289	12.0581		-3.55292	11.7364
30	C6	IFNA_100ng/ml_1	USP30-AS1	SYBR	31.1299	30.8803	0.23289	12.346		-3.26503	9.61331
31	C7	IFNA_100ng/ml_2	USP30-AS1	SYBR	30.9714	31.1998	0.385619	12.2118		-3.39917	10.55	9.21046
32	C8	IFNA_100ng/ml_2	USP30-AS1	SYBR	30.9829	31.1998	0.385619	12.2232		-3.38776	10.4669
33	C9	IFNA_100ng/ml_2	USP30-AS1	SYBR	31.645	31.1998	0.385619	12.8854		-2.72563	6.61448
34	C10	IFNA_100ng/ml_3	USP30-AS1	SYBR	31.591	31.2786	0.507648	12.916		-2.69499	6.47548	8.39868
35	C11	IFNA_100ng/ml_3	USP30-AS1	SYBR	30.6929	31.2786	0.507648	12.0179		-3.59309	12.0678
36	C12	IFNA_100ng/ml_3	USP30-AS1	SYBR	31.552	31.2786	0.507648	12.877		-2.73395	6.65274
96	H12	NEG-CTRL	USP30-AS1	SYBR
Well	Well Position	Sample Name	Target Name	Reporter	CT	Ct Mean	Ct SD	Delta ct	Control mean of delta Ct	Delta delta Ct	Expression (FC)	Mean FC
37	D1	IFNA_0ng/ml_1	USP30_Allsus	SYBR	28.8982	29.0571	0.207979	10.4495	10.7085
38	D2	IFNA_0ng/ml_1	USP30_Allsus	SYBR	29.2925	29.0571	0.207979	10.8438	10.7085
39	D3	IFNA_0ng/ml_1	USP30_Allsus	SYBR	28.9806	29.0571	0.207979	10.5319	10.7085
40	D4	IFNA_0ng/ml_2	USP30_Allsus	SYBR	28.7298	28.9972	0.235921	10.221	10.7085
41	D5	IFNA_0ng/ml_2	USP30_Allsus	SYBR	29.1759	28.9972	0.235921	10.6671	10.7085
42	D6	IFNA_0ng/ml_2	USP30_Allsus	SYBR	29.086	28.9972	0.235921	10.5773	10.7085
43	D7	IFNA_0ng/ml_3	USP30_Allsus	SYBR	29.4241	29.456	0.0596546	10.997	10.7085
44	D8	IFNA_0ng/ml_3	USP30_Allsus	SYBR	29.5248	29.456	0.0596546	11.0976	10.7085
45	D9	IFNA_0ng/ml_3	USP30_Allsus	SYBR	29.419	29.456	0.0596546	10.9918	10.7085
46	D10	IFNA_1ng/ml_1	USP30_Allsus	SYBR	29.1893	29.2631	0.0715934	10.7577		0.0492134	0.966463	0.919064
47	D11	IFNA_1ng/ml_1	USP30_Allsus	SYBR	29.3323	29.2631	0.0715934	10.9007		0.192188	0.875277
48	D12	IFNA_1ng/ml_1	USP30_Allsus	SYBR	29.2676	29.2631	0.0715934	10.836		0.127445	0.915451
49	E1	IFNA_1ng/ml_2	USP30_Allsus	SYBR	29.0441	29.0256	0.0162345	10.6956		-0.012928	1.009	1.02205
50	E2	IFNA_1ng/ml_2	USP30_Allsus	SYBR	29.0136	29.0256	0.0162345	10.6651		-0.0433922	1.03053
51	E3	IFNA_1ng/ml_2	USP30_Allsus	SYBR	29.0192	29.0256	0.0162345	10.6706		-0.0378876	1.02661
52	E4	IFNA_1ng/ml_3	USP30_Allsus	SYBR	29.3288	29.3836	0.10296	10.8292		0.120647	0.919775	0.886972
53	E5	IFNA_1ng/ml_3	USP30_Allsus	SYBR	29.5024	29.3836	0.10296	11.0028		0.294224	0.815511
54	E6	IFNA_1ng/ml_3	USP30_Allsus	SYBR	29.3196	29.3836	0.10296	10.82		0.11149	0.925631
55	E7	IFNA_10ng/ml_1	USP30_Allsus	SYBR	29.8924	29.6078	0.249881	11.3995		0.690914	0.619461	0.761885
56	E8	IFNA_10ng/ml_1	USP30_Allsus	SYBR	29.5067	29.6078	0.249881	11.0138		0.305241	0.809307
57	E9	IFNA_10ng/ml_1	USP30_Allsus	SYBR	29.4243	29.6078	0.249881	10.9314		0.222826	0.856885
58	E10	IFNA_10ng/ml_2	USP30_Allsus	SYBR	29.4985	29.5046	0.108872	10.9507		0.242186	0.845464	0.843469
59	E11	IFNA_10ng/ml_2	USP30_Allsus	SYBR	29.3989	29.5046	0.108872	10.8512		0.142653	0.905852
60	E12	IFNA_10ng/ml_2	USP30_Allsus	SYBR	29.6164	29.5046	0.108872	11.0687		0.360136	0.779091
61	F1	IFNA_10ng/ml_3	USP30_Allsus	SYBR	29.8806	29.5448	0.317219	11.2987		0.59017	0.664265	0.851743
62	F2	IFNA_10ng/ml_3	USP30_Allsus	SYBR	29.2502	29.5448	0.317219	10.6683		-0.0402317	1.02828
63	F3	IFNA_10ng/ml_3	USP30_Allsus	SYBR	29.5036	29.5448	0.317219	10.9216		0.213095	0.862685
64	F4	IFNA_100ng/ml_1	USP30_Allsus	SYBR	29.6049	29.654	0.215984	10.8209		0.112345	0.925083	0.900684
65	F5	IFNA_100ng/ml_1	USP30_Allsus	SYBR	29.8903	29.654	0.215984	11.1063		0.397814	0.759008
66	F6	IFNA_100ng/ml_1	USP30_Allsus	SYBR	29.4668	29.654	0.215984	10.6829		-0.0256844	1.01796
67	F7	IFNA_100ng/ml_2	USP30_Allsus	SYBR	29.536	29.2903	0.293162	10.7764		0.0678291	0.954073	1.14721
68	F8	IFNA_100ng/ml_2	USP30_Allsus	SYBR	29.3692	29.2903	0.293162	10.6096		-0.0989838	1.07102
69	F9	IFNA_100ng/ml_2	USP30_Allsus	SYBR	28.9658	29.2903	0.293162	10.2062		-0.502365	1.41653
70	F10	IFNA_100ng/ml_3	USP30_Allsus	SYBR	29.5398	29.5252	0.0595027	10.8648		0.156298	0.897325	0.906991
71	F11	IFNA_100ng/ml_3	USP30_Allsus	SYBR	29.4597	29.5252	0.0595027	10.7847		0.0762062	0.948549
72	F12	IFNA_100ng/ml_3	USP30_Allsus	SYBR	29.576	29.5252	0.0595027	10.901		0.19248	0.8751
95	H11	NEG-CTRL	USP30_Allsus	SYBR	Undetermined
Well	Well Position	Sample Name	Target Name	Reporter	CT	Ct Mean	Ct SD	Delta ct	Control mean of delta Ct	Delta delta Ct	Expression (FC)	Mean FC
1	A1	IFNA_0ng/ml_1	USP30_Asovlp	SYBR	29.8136	29.6269	0.193862	11.3649	11.211
2	A2	IFNA_0ng/ml_1	USP30_Asovlp	SYBR	29.6404	29.6269	0.193862	11.1917	11.211
3	A3	IFNA_0ng/ml_1	USP30_Asovlp	SYBR	29.4266	29.6269	0.193862	10.9779	11.211
4	A4	IFNA_0ng/ml_2	USP30_Asovlp	SYBR	29.8154	29.6261	0.164119	11.3066	11.211
5	A5	IFNA_0ng/ml_2	USP30_Asovlp	SYBR	29.5237	29.6261	0.164119	11.0149	11.211
6	A6	IFNA_0ng/ml_2	USP30_Asovlp	SYBR	29.5391	29.6261	0.164119	11.0304	11.211
7	A7	IFNA_0ng/ml_3	USP30_Asovlp	SYBR	29.6848	29.7646	0.142792	11.2577	11.211
8	A8	IFNA_0ng/ml_3	USP30_Asovlp	SYBR	29.9295	29.7646	0.142792	11.5023	11.211
9	A9	IFNA_0ng/ml_3	USP30_Asovlp	SYBR	29.6796	29.7646	0.142792	11.2524	11.211
10	A10	IFNA_1ng/ml_1	USP30_Asovlp	SYBR	29.6437	29.8487	0.201798	11.2121		0.00113805	0.999211	0.87254
11	A11	IFNA_1ng/ml_1	USP30_Asovlp	SYBR	30.0471	29.8487	0.201798	11.6156		0.404575	0.755459
12	A12	IFNA_1ng/ml_1	USP30_Asovlp	SYBR	29.8552	29.8487	0.201798	11.4236		0.212653	0.862949
13	B1	IFNA_1ng/ml_2	USP30_Asovlp	SYBR	29.4578	29.4463	0.0297318	11.1093		-0.101645	1.073	1.08178
14	B2	IFNA_1ng/ml_2	USP30_Asovlp	SYBR	29.4685	29.4463	0.0297318	11.12		-0.0909926	1.0651
15	B3	IFNA_1ng/ml_2	USP30_Asovlp	SYBR	29.4125	29.4463	0.0297318	11.064		-0.146983	1.10725
16	B4	IFNA_1ng/ml_3	USP30_Asovlp	SYBR	30.1172	29.9863	0.114821	11.6176		0.406589	0.754405	0.827768
17	B5	IFNA_1ng/ml_3	USP30_Asovlp	SYBR	29.9025	29.9863	0.114821	11.4029		0.191932	0.875433
18	B6	IFNA_1ng/ml_3	USP30_Asovlp	SYBR	29.9392	29.9863	0.114821	11.4396		0.228595	0.853466
19	B7	IFNA_10ng/ml_1	USP30_Asovlp	SYBR	29.9144	29.772	0.136084	11.4214		0.210407	0.864294	0.956749
20	B8	IFNA_10ng/ml_1	USP30_Asovlp	SYBR	29.7584	29.772	0.136084	11.2654		0.0544656	0.962951
21	B9	IFNA_10ng/ml_1	USP30_Asovlp	SYBR	29.6432	29.772	0.136084	11.1502		-0.060744	1.043
22	B10	IFNA_10ng/ml_2	USP30_Asovlp	SYBR	30.0432	29.993	0.140003	11.4955		0.284515	0.821018	0.852829
23	B11	IFNA_10ng/ml_2	USP30_Asovlp	SYBR	30.1009	29.993	0.140003	11.5532		0.342208	0.788833
24	B12	IFNA_10ng/ml_2	USP30_Asovlp	SYBR	29.8348	29.993	0.140003	11.2871		0.0760721	0.948637
25	C1	IFNA_10ng/ml_3	USP30_Asovlp	SYBR	29.9823	29.9618	0.0178715	11.4004		0.18938	0.876983	0.889566
26	C2	IFNA_10ng/ml_3	USP30_Asovlp	SYBR	29.9538	29.9618	0.0178715	11.3718		0.160861	0.894491
27	C3	IFNA_10ng/ml_3	USP30_Asovlp	SYBR	29.9494	29.9618	0.0178715	11.3674		0.156461	0.897223
28	C4	IFNA_100ng/ml_1	USP30_Asovlp	SYBR	30.2403	30.2499	0.0111916	11.4563		0.245363	0.843604	0.838056
29	C5	IFNA_100ng/ml_1	USP30_Asovlp	SYBR	30.2622	30.2499	0.0111916	11.4782		0.267227	0.830915
30	C6	IFNA_100ng/ml_1	USP30_Asovlp	SYBR	30.2471	30.2499	0.0111916	11.4631		0.252143	0.839648
31	C7	IFNA_100ng/ml_2	USP30_Asovlp	SYBR	30.0606	30.1017	0.173722	11.301		0.0900415	0.939496	0.917484
32	C8	IFNA_100ng/ml_2	USP30_Asovlp	SYBR	29.9522	30.1017	0.173722	11.1926		-0.0183875	1.01283
33	C9	IFNA_100ng/ml_2	USP30_Asovlp	SYBR	30.2923	30.1017	0.173722	11.5327		0.321695	0.800129
34	C10	IFNA_100ng/ml_3	USP30_Asovlp	SYBR	30.0806	30.0128	0.0979446	11.4056		0.194621	0.873802	0.917239
35	C11	IFNA_100ng/ml_3	USP30_Asovlp	SYBR	30.0574	30.0128	0.0979446	11.3824		0.171424	0.887966
36	C12	IFNA_100ng/ml_3	USP30_Asovlp	SYBR	29.9005	30.0128	0.0979446	11.2256		0.0145715	0.989951
96	H12	NEG-CTRL	USP30_Asovlp	SYBR	35.4264	35.4264
Well	Well Position	Sample Name	Target Name	Reporter	CT	Ct Mean	Ct SD	Delta ct	Control mean of delta Ct	Delta delta Ct	Expression (FC)	Mean FC
37	D1	IFNA_0ng/ml_1	USP30_Asup	SYBR	33.2066	33.3276	0.962237	14.7579	14.3267
38	D2	IFNA_0ng/ml_1	USP30_Asup	SYBR	34.3447	33.3276	0.962237	15.8959	14.3267
39	D3	IFNA_0ng/ml_1	USP30_Asup	SYBR	32.4316	33.3276	0.962237	13.9829	14.3267
40	D4	IFNA_0ng/ml_2	USP30_Asup	SYBR	31.8354	32.3605	0.597979	13.3266	14.3267
41	D5	IFNA_0ng/ml_2	USP30_Asup	SYBR	33.0113	32.3605	0.597979	14.5026	14.3267
42	D6	IFNA_0ng/ml_2	USP30_Asup	SYBR	32.2347	32.3605	0.597979	13.7259	14.3267
43	D7	IFNA_0ng/ml_3	USP30_Asup	SYBR	32.7703	32.6767	0.624902	14.3431	14.3267
44	D8	IFNA_0ng/ml_3	USP30_Asup	SYBR	32.0103	32.6767	0.624902	13.5831	14.3267
45	D9	IFNA_0ng/ml_3	USP30_Asup	SYBR	33.2496	32.6767	0.624902	14.8224	14.3267
46	D10	IFNA_1ng/ml_1	USP30_Asup	SYBR	31.834	32.6426	1.04573	13.4024		-0.924328	1.8978	1.25944
47	D11	IFNA_1ng/ml_1	USP30_Asup	SYBR	33.8235	32.6426	1.04573	15.3919		1.0652	0.477905
48	D12	IFNA_1ng/ml_1	USP30_Asup	SYBR	32.2702	32.6426	1.04573	13.8386		-0.488121	1.40262
49	E1	IFNA_1ng/ml_2	USP30_Asup	SYBR	32.3376	32.8276	0.693005	13.9891		-0.337641	1.26369	0.952164
50	E2	IFNA_1ng/ml_2	USP30_Asup	SYBR	33.3176	32.8276	0.693005	14.9691		0.642416	0.640639
51	E3	IFNA_1ng/ml_2	USP30_Asup	SYBR	Undetermined	32.8276	0.693005	N.A.		N.A.	N.A.
52	E4	IFNA_1ng/ml_3	USP30_Asup	SYBR	32.2308	33.562	1.52465	13.7312		-0.595478	1.51097	0.818847
53	E5	IFNA_1ng/ml_3	USP30_Asup	SYBR	33.2299	33.562	1.52465	14.7303		0.40358	0.75598
54	E6	IFNA_1ng/ml_3	USP30_Asup	SYBR	35.2254	33.562	1.52465	16.7258		2.39906	0.189588
55	E7	IFNA_10ng/ml_1	USP30_Asup	SYBR	33.015	33.4508	0.416921	14.5221		0.195353	0.873359	0.664036
56	E8	IFNA_10ng/ml_1	USP30_Asup	SYBR	33.4914	33.4508	0.416921	14.9985		0.671728	0.627754
57	E9	IFNA_10ng/ml_1	USP30_Asup	SYBR	33.8459	33.4508	0.416921	15.3529		1.02622	0.490995
58	E10	IFNA_10ng/ml_2	USP30_Asup	SYBR	32.5211	32.6605	0.254332	13.9733		-0.353401	1.27757	1.17149
59	E11	IFNA_10ng/ml_2	USP30_Asup	SYBR	32.5064	32.6605	0.254332	13.9587		-0.368034	1.29059
60	E12	IFNA_10ng/ml_2	USP30_Asup	SYBR	32.9541	32.6605	0.254332	14.4063		0.0796165	0.946309
61	F1	IFNA_10ng/ml_3	USP30_Asup	SYBR	32.5998	32.25	0.305976	14.0179		-0.308804	1.23868	1.60149
62	F2	IFNA_10ng/ml_3	USP30_Asup	SYBR	32.0324	32.25	0.305976	13.4504		-0.876286	1.83564
63	F3	IFNA_10ng/ml_3	USP30_Asup	SYBR	32.1178	32.25	0.305976	13.5358		-0.790882	1.73013
64	F4	IFNA_100ng/ml_1	USP30_Asup	SYBR	33.381	33.2239	1.10552	14.597		0.270245	0.829179	1.12472
65	F5	IFNA_100ng/ml_1	USP30_Asup	SYBR	34.2424	33.2239	1.10552	15.4584		1.13169	0.456379
66	F6	IFNA_100ng/ml_1	USP30_Asup	SYBR	32.0482	33.2239	1.10552	13.2642		-1.06254	2.0886
67	F7	IFNA_100ng/ml_2	USP30_Asup	SYBR	33.0609	32.7069	0.379677	14.3012		-0.0254841	1.01782	1.33152
68	F8	IFNA_100ng/ml_2	USP30_Asup	SYBR	32.754	32.7069	0.379677	13.9944		-0.33235	1.25906
69	F9	IFNA_100ng/ml_2	USP30_Asup	SYBR	32.3059	32.7069	0.379677	13.5463		-0.780447	1.71766
70	F10	IFNA_100ng/ml_3	USP30_Asup	SYBR	32.996	32.7737	0.4896	14.3211		-0.00566101	1.00393	1.21939
71	F11	IFNA_100ng/ml_3	USP30_Asup	SYBR	32.2124	32.7737	0.4896	13.5374		-0.78933	1.72827
72	F12	IFNA_100ng/ml_3	USP30_Asup	SYBR	33.1127	32.7737	0.4896	14.4377		0.110954	0.925975
95	H11	NEG-CTRL	USP30_Asup	SYBR	Undetermined

## Sheet: Fig2B
Well	Well Position	Sample Name	Target Name	Reporter	CT	Ct Mean	Ct SD
1	A1	IFNB_0U/ml_1	Beta-actin	SYBR	17.6211	17.5423	0.146502
2	A2	IFNB_0U/ml_1	Beta-actin	SYBR	17.6326	17.5423	0.146502
3	A3	IFNB_0U/ml_1	Beta-actin	SYBR	17.3733	17.5423	0.146502
4	A4	IFNB_0U/ml_2	Beta-actin	SYBR	17.4397	17.4814	0.0433093
5	A5	IFNB_0U/ml_2	Beta-actin	SYBR	17.4784	17.4814	0.0433093
6	A6	IFNB_0U/ml_2	Beta-actin	SYBR	17.5261	17.4814	0.0433093
7	A7	IFNB_0U/ml_3	Beta-actin	SYBR	17.4612	17.4836	0.0672085
8	A8	IFNB_0U/ml_3	Beta-actin	SYBR	17.4305	17.4836	0.0672085
9	A9	IFNB_0U/ml_3	Beta-actin	SYBR	17.5592	17.4836	0.0672085
10	A10	IFNB_10U/ml_1	Beta-actin	SYBR	17.3461	17.4736	0.126207
11	A11	IFNB_10U/ml_1	Beta-actin	SYBR	17.4762	17.4736	0.126207
12	A12	IFNB_10U/ml_1	Beta-actin	SYBR	17.5985	17.4736	0.126207
13	B1	IFNB_10U/ml_2	Beta-actin	SYBR	17.6483	17.555	0.0809167
14	B2	IFNB_10U/ml_2	Beta-actin	SYBR	17.5131	17.555	0.0809167
15	B3	IFNB_10U/ml_2	Beta-actin	SYBR	17.5036	17.555	0.0809167
16	B4	IFNB_10U/ml_3	Beta-actin	SYBR	17.5847	17.6257	0.0573142
17	B5	IFNB_10U/ml_3	Beta-actin	SYBR	17.6012	17.6257	0.0573142
18	B6	IFNB_10U/ml_3	Beta-actin	SYBR	17.6912	17.6257	0.0573142
19	B7	IFNB_100U/ml_1	Beta-actin	SYBR	17.6556	17.6295	0.0237117
20	B8	IFNB_100U/ml_1	Beta-actin	SYBR	17.6237	17.6295	0.0237117
21	B9	IFNB_100U/ml_1	Beta-actin	SYBR	17.6093	17.6295	0.0237117
22	B10	IFNB_100U/ml_2	Beta-actin	SYBR	17.458	17.457	0.0329105
23	B11	IFNB_100U/ml_2	Beta-actin	SYBR	17.4894	17.457	0.0329105
24	B12	IFNB_100U/ml_2	Beta-actin	SYBR	17.4236	17.457	0.0329105
25	C1	IFNB_100U/ml_3	Beta-actin	SYBR	17.4146	17.6231	0.183254
26	C2	IFNB_100U/ml_3	Beta-actin	SYBR	17.7584	17.6231	0.183254
27	C3	IFNB_100U/ml_3	Beta-actin	SYBR	17.6964	17.6231	0.183254
28	C4	IFNB_1000U/ml_1	Beta-actin	SYBR	17.7271	17.7917	0.0559978
29	C5	IFNB_1000U/ml_1	Beta-actin	SYBR	17.8224	17.7917	0.0559978
30	C6	IFNB_1000U/ml_1	Beta-actin	SYBR	17.8257	17.7917	0.0559978
31	C7	IFNB_1000U/ml_2	Beta-actin	SYBR	17.8611	17.8514	0.0424969
32	C8	IFNB_1000U/ml_2	Beta-actin	SYBR	17.8882	17.8514	0.0424969
33	C9	IFNB_1000U/ml_2	Beta-actin	SYBR	17.8049	17.8514	0.0424969
34	C10	IFNB_1000U/ml_3	Beta-actin	SYBR	17.4915	17.5605	0.0597813
35	C11	IFNB_1000U/ml_3	Beta-actin	SYBR	17.5951	17.5605	0.0597813
36	C12	IFNB_1000U/ml_3	Beta-actin	SYBR	17.595	17.5605	0.0597813
95	H11	NEG-CTRL	Beta-actin	SYBR	Undetermined	31.997
Well	Well Position	Sample Name	Target Name	Reporter	CT	Ct Mean	Ct SD	Delta ct	Control mean of delta Ct	Delta delta Ct	Expression (FC)	Mean FC
1	A1	IFNB_0U/ml_1	ISG15	SYBR	31.9278	31.601	0.372675	14.3855	14.1483
2	A2	IFNB_0U/ml_1	ISG15	SYBR	31.1952	31.601	0.372675	13.6529	14.1483
3	A3	IFNB_0U/ml_1	ISG15	SYBR	31.68	31.601	0.372675	14.1377	14.1483
4	A4	IFNB_0U/ml_2	ISG15	SYBR	31.7861	31.8248	0.146696	14.3047	14.1483
5	A5	IFNB_0U/ml_2	ISG15	SYBR	31.9869	31.8248	0.146696	14.5055	14.1483
6	A6	IFNB_0U/ml_2	ISG15	SYBR	31.7012	31.8248	0.146696	14.2198	14.1483
7	A7	IFNB_0U/ml_3	ISG15	SYBR	32.0102	31.5266	0.420637	14.5266	14.1483
8	A8	IFNB_0U/ml_3	ISG15	SYBR	31.2461	31.5266	0.420637	13.7624	14.1483
9	A9	IFNB_0U/ml_3	ISG15	SYBR	31.3234	31.5266	0.420637	13.8398	14.1483
10	A10	IFNB_10U/ml_1	ISG15	SYBR	23.3156	23.5526	0.337104	5.84198		-8.30635	316.563	273.315
11	A11	IFNB_10U/ml_1	ISG15	SYBR	23.4036	23.5526	0.337104	5.93004		-8.21829	297.819
12	A12	IFNB_10U/ml_1	ISG15	SYBR	23.9385	23.5526	0.337104	6.46489		-7.68344	205.563
13	B1	IFNB_10U/ml_2	ISG15	SYBR	24.5768	24.2591	0.275505	7.02176		-7.12657	139.737	176.195
14	B2	IFNB_10U/ml_2	ISG15	SYBR	24.116	24.2591	0.275505	6.56104		-7.58729	192.31
15	B3	IFNB_10U/ml_2	ISG15	SYBR	24.0847	24.2591	0.275505	6.52966		-7.61867	196.539
16	B4	IFNB_10U/ml_3	ISG15	SYBR	23.9246	23.9661	0.122844	6.29885		-7.84947	230.636	224.619
17	B5	IFNB_10U/ml_3	ISG15	SYBR	23.8695	23.9661	0.122844	6.24377		-7.90456	239.612
18	B6	IFNB_10U/ml_3	ISG15	SYBR	24.1044	23.9661	0.122844	6.47867		-7.66966	203.609
19	B7	IFNB_100U/ml_1	ISG15	SYBR	22.648	22.4967	0.131791	5.0185		-9.12983	560.213	623.856
20	B8	IFNB_100U/ml_1	ISG15	SYBR	22.4069	22.4967	0.131791	4.77737		-9.37095	662.122
21	B9	IFNB_100U/ml_1	ISG15	SYBR	22.4352	22.4967	0.131791	4.80573		-9.34259	649.234
22	B10	IFNB_100U/ml_2	ISG15	SYBR	22.2919	22.3574	0.159169	4.83487		-9.31346	636.253	610.436
23	B11	IFNB_100U/ml_2	ISG15	SYBR	22.2414	22.3574	0.159169	4.7844		-9.36393	658.905
24	B12	IFNB_100U/ml_2	ISG15	SYBR	22.5388	22.3574	0.159169	5.08184		-9.06649	536.149
25	C1	IFNB_100U/ml_3	ISG15	SYBR	23.445	23.2629	0.217033	5.82192		-8.32641	320.996	366.982
26	C2	IFNB_100U/ml_3	ISG15	SYBR	23.321	23.2629	0.217033	5.6979		-8.45043	349.81
27	C3	IFNB_100U/ml_3	ISG15	SYBR	23.0228	23.2629	0.217033	5.39967		-8.74866	430.14
28	C4	IFNB_1000U/ml_1	ISG15	SYBR	22.9753	23.0101	0.037112	5.18353		-8.9648	499.658	487.842
29	C5	IFNB_1000U/ml_1	ISG15	SYBR	23.0059	23.0101	0.037112	5.21419		-8.93414	489.151
30	C6	IFNB_1000U/ml_1	ISG15	SYBR	23.0492	23.0101	0.037112	5.2574		-8.89093	474.718
31	C7	IFNB_1000U/ml_2	ISG15	SYBR	22.9698	22.6138	0.311634	5.1184		-9.02993	522.733	679.087
32	C8	IFNB_1000U/ml_2	ISG15	SYBR	22.4812	22.6138	0.311634	4.62978		-9.51854	733.445
33	C9	IFNB_1000U/ml_2	ISG15	SYBR	22.3904	22.6138	0.311634	4.539		-9.60933	781.083
34	C10	IFNB_1000U/ml_3	ISG15	SYBR	22.2932	22.4976	0.266412	4.73273		-9.4156	682.935	599.315
35	C11	IFNB_1000U/ml_3	ISG15	SYBR	22.4005	22.4976	0.266412	4.84002		-9.3083	633.984
36	C12	IFNB_1000U/ml_3	ISG15	SYBR	22.7989	22.4976	0.266412	5.23836		-8.90997	481.025
96	H12	CTRL-NEG	ISG15	SYBR	Undetermined
Well	Well Position	Sample Name	Target Name	Reporter	CT	Ct Mean	Ct SD	Delta ct	Control mean of delta Ct	Delta delta Ct	Expression (FC)	Mean FC
37	D1	IFNB_0U/ml_1	Mx1	SYBR	31.2759	31.4828	0.558939	13.7336	14.4349
38	D2	IFNB_0U/ml_1	Mx1	SYBR	32.1156	31.4828	0.558939	14.5733	14.4349
39	D3	IFNB_0U/ml_1	Mx1	SYBR	31.0567	31.4828	0.558939	13.5144	14.4349
40	D4	IFNB_0U/ml_2	Mx1	SYBR	31.1871	31.7566	0.497068	13.7057	14.4349
41	D5	IFNB_0U/ml_2	Mx1	SYBR	32.1029	31.7566	0.497068	14.6215	14.4349
42	D6	IFNB_0U/ml_2	Mx1	SYBR	31.9799	31.7566	0.497068	14.4985	14.4349
43	D7	IFNB_0U/ml_3	Mx1	SYBR	33.258	32.5725	0.803072	15.7744	14.4349
44	D8	IFNB_0U/ml_3	Mx1	SYBR	31.689	32.5725	0.803072	14.2053	14.4349
45	D9	IFNB_0U/ml_3	Mx1	SYBR	32.7706	32.5725	0.803072	15.287	14.4349
46	D10	IFNB_10U/ml_1	Mx1	SYBR	20.9686	21.0459	0.0754619	3.49499		-10.9399	1964.39	1863.54
47	D11	IFNB_10U/ml_1	Mx1	SYBR	21.1194	21.0459	0.0754619	3.64576		-10.7891	1769.46
48	D12	IFNB_10U/ml_1	Mx1	SYBR	21.0499	21.0459	0.0754619	3.57627		-10.8586	1856.78
49	E1	IFNB_10U/ml_2	Mx1	SYBR	21.2136	21.2896	0.0736889	3.65865		-10.7762	1753.72	1665.23
50	E2	IFNB_10U/ml_2	Mx1	SYBR	21.3608	21.2896	0.0736889	3.80579		-10.6291	1583.67
51	E3	IFNB_10U/ml_2	Mx1	SYBR	21.2944	21.2896	0.0736889	3.73937		-10.6955	1658.29
52	E4	IFNB_10U/ml_3	Mx1	SYBR	21.1445	21.1661	0.0370512	3.51882		-10.916	1932.2	1903.92
53	E5	IFNB_10U/ml_3	Mx1	SYBR	21.2089	21.1661	0.0370512	3.58319		-10.8517	1847.89
54	E6	IFNB_10U/ml_3	Mx1	SYBR	21.1449	21.1661	0.0370512	3.51922		-10.9156	1931.68
55	E7	IFNB_100U/ml_1	Mx1	SYBR	20.2529	20.2922	0.0447178	2.62343		-11.8114	3594.13	3498.81
56	E8	IFNB_100U/ml_1	Mx1	SYBR	20.3409	20.2922	0.0447178	2.71135		-11.7235	3381.62
57	E9	IFNB_100U/ml_1	Mx1	SYBR	20.2827	20.2922	0.0447178	2.65322		-11.7816	3520.66
58	E10	IFNB_100U/ml_2	Mx1	SYBR	20.1919	20.171	0.0440992	2.73495		-11.6999	3326.77	3376.37
59	E11	IFNB_100U/ml_2	Mx1	SYBR	20.1204	20.171	0.0440992	2.66339		-11.7715	3495.95
60	E12	IFNB_100U/ml_2	Mx1	SYBR	20.2008	20.171	0.0440992	2.74381		-11.691	3306.39
61	F1	IFNB_100U/ml_3	Mx1	SYBR	20.4616	20.3419	0.113002	2.83848		-11.5964	3096.39	3371.18
62	F2	IFNB_100U/ml_3	Mx1	SYBR	20.2371	20.3419	0.113002	2.61396		-11.8209	3617.79
63	F3	IFNB_100U/ml_3	Mx1	SYBR	20.3269	20.3419	0.113002	2.70381		-11.731	3399.35
64	F4	IFNB_1000U/ml_1	Mx1	SYBR	20.0826	20.0737	0.0112825	2.29087		-12.144	4525.87	4554.14
65	F5	IFNB_1000U/ml_1	Mx1	SYBR	20.061	20.0737	0.0112825	2.26925		-12.1656	4594.23
66	F6	IFNB_1000U/ml_1	Mx1	SYBR	20.0774	20.0737	0.0112825	2.28563		-12.1492	4542.34
67	F7	IFNB_1000U/ml_2	Mx1	SYBR	19.9873	19.9211	0.0770672	2.13591		-12.2989	5039.08	5280.66
68	F8	IFNB_1000U/ml_2	Mx1	SYBR	19.8365	19.9211	0.0770672	1.98512		-12.4497	5594.27
69	F9	IFNB_1000U/ml_2	Mx1	SYBR	19.9396	19.9211	0.0770672	2.08817		-12.3467	5208.63
70	F10	IFNB_1000U/ml_3	Mx1	SYBR	19.7952	19.7419	0.0485044	2.23465		-12.2002	4705.74	4884.46
71	F11	IFNB_1000U/ml_3	Mx1	SYBR	19.7002	19.7419	0.0485044	2.13972		-12.2951	5025.77
72	F12	IFNB_1000U/ml_3	Mx1	SYBR	19.7304	19.7419	0.0485044	2.16986		-12.265	4921.88
95	H11	CTRL-NEG	Mx1	SYBR	Undetermined
Well	Well Position	Sample Name	Target Name	Reporter	CT	Ct Mean	Ct SD	Delta ct	Control mean of delta Ct	Delta delta Ct	Expression (FC)	Mean FC
1	A1	IFNB_0U/ml_1	USP30-AS1	SYBR	34.5943	36.4253	1.64818	17.052	18.2918
2	A2	IFNB_0U/ml_1	USP30-AS1	SYBR	36.8914	36.4253	1.64818	19.349	18.2918
3	A3	IFNB_0U/ml_1	USP30-AS1	SYBR	37.7903	36.4253	1.64818	20.248	18.2918
4	A4	IFNB_0U/ml_2	USP30-AS1	SYBR	34.4703	35.0814	0.574902	16.9889	18.2918
5	A5	IFNB_0U/ml_2	USP30-AS1	SYBR	35.1622	35.0814	0.574902	17.6808	18.2918
6	A6	IFNB_0U/ml_2	USP30-AS1	SYBR	35.6116	35.0814	0.574902	18.1302	18.2918
7	A7	IFNB_0U/ml_3	USP30-AS1	SYBR	34.5385	35.8759	1.15884	17.0548	18.2918
8	A8	IFNB_0U/ml_3	USP30-AS1	SYBR	36.509	35.8759	1.15884	19.0253	18.2918
9	A9	IFNB_0U/ml_3	USP30-AS1	SYBR	36.5804	35.8759	1.15884	19.0968	18.2918
10	A10	IFNB_10U/ml_1	USP30-AS1	SYBR	34.8517	34.782	0.374901	17.3781		-0.913664	1.88382	2.02283
11	A11	IFNB_10U/ml_1	USP30-AS1	SYBR	35.1172	34.782	0.374901	17.6436		-0.648157	1.56717
12	A12	IFNB_10U/ml_1	USP30-AS1	SYBR	34.3772	34.782	0.374901	16.9036		-1.38819	2.61749
13	B1	IFNB_10U/ml_2	USP30-AS1	SYBR	36.0158	35.7932	0.899453	18.4608		0.169042	0.889433	1.18675
14	B2	IFNB_10U/ml_2	USP30-AS1	SYBR	34.8034	35.7932	0.899453	17.2484		-1.04339	2.06107
15	B3	IFNB_10U/ml_2	USP30-AS1	SYBR	36.5605	35.7932	0.899453	19.0055		0.713712	0.609749
16	B4	IFNB_10U/ml_3	USP30-AS1	SYBR	35.0594	33.9829	1.52238	17.4337		-0.858109	1.81266	4.93718
17	B5	IFNB_10U/ml_3	USP30-AS1	SYBR	32.9064	33.9829	1.52238	15.2807		-3.01109	8.06171
18	B6	IFNB_10U/ml_3	USP30-AS1	SYBR	Undetermined	33.9829	1.52238
19	B7	IFNB_100U/ml_1	USP30-AS1	SYBR	31.9585	31.5944	0.714392	14.329		-3.9628	15.5927	21.8991
20	B8	IFNB_100U/ml_1	USP30-AS1	SYBR	32.0534	31.5944	0.714392	14.4239		-3.86785	14.5995
21	B9	IFNB_100U/ml_1	USP30-AS1	SYBR	30.7713	31.5944	0.714392	13.1418		-5.14995	35.505
22	B10	IFNB_100U/ml_2	USP30-AS1	SYBR	32.0563	31.9985	0.373645	14.5993		-3.69242	12.9279	13.7653
23	B11	IFNB_100U/ml_2	USP30-AS1	SYBR	32.3398	31.9985	0.373645	14.8828		-3.40892	10.6215
24	B12	IFNB_100U/ml_2	USP30-AS1	SYBR	31.5993	31.9985	0.373645	14.1423		-4.14946	17.7465
25	C1	IFNB_100U/ml_3	USP30-AS1	SYBR	31.6591	31.9015	0.264415	14.036		-4.25581	19.1041	16.3285
26	C2	IFNB_100U/ml_3	USP30-AS1	SYBR	32.1834	31.9015	0.264415	14.5603		-3.73145	13.2824
27	C3	IFNB_100U/ml_3	USP30-AS1	SYBR	31.8619	31.9015	0.264415	14.2388		-4.05301	16.5988
28	C4	IFNB_1000U/ml_1	USP30-AS1	SYBR	31.112	31.4199	0.298735	13.3203		-4.97148	31.3737	25.711
29	C5	IFNB_1000U/ml_1	USP30-AS1	SYBR	31.7086	31.4199	0.298735	13.9168		-4.37494	20.7485
30	C6	IFNB_1000U/ml_1	USP30-AS1	SYBR	31.439	31.4199	0.298735	13.6473		-4.64447	25.0107
31	C7	IFNB_1000U/ml_2	USP30-AS1	SYBR	31.6848	31.3695	0.371279	13.8334		-4.45835	21.9834	27.9786
32	C8	IFNB_1000U/ml_2	USP30-AS1	SYBR	31.4635	31.3695	0.371279	13.6121		-4.67967	25.6284
33	C9	IFNB_1000U/ml_2	USP30-AS1	SYBR	30.9603	31.3695	0.371279	13.1089		-5.18285	36.3241
34	C10	IFNB_1000U/ml_3	USP30-AS1	SYBR	30.7817	31.0999	0.443847	13.2212		-5.07057	33.6042	27.7644
35	C11	IFNB_1000U/ml_3	USP30-AS1	SYBR	30.911	31.0999	0.443847	13.3505		-4.94124	30.7229
36	C12	IFNB_1000U/ml_3	USP30-AS1	SYBR	31.6069	31.0999	0.443847	14.0464		-4.24534	18.966
96	H12	NEG-CTRL	USP30-AS1	SYBR	Undetermined
Well	Well Position	Sample Name	Target Name	Reporter	CT	Ct Mean	Ct SD	Delta ct	Control mean of delta Ct	Delta delta Ct	Expression (FC)	Mean FC
37	D1	IFNB_0U/ml_1	USP30_Allsus	SYBR	28.8543	28.7754	0.0709511	11.312	11.3123
38	D2	IFNB_0U/ml_1	USP30_Allsus	SYBR	28.7169	28.7754	0.0709511	11.1746	11.3123
39	D3	IFNB_0U/ml_1	USP30_Allsus	SYBR	28.7549	28.7754	0.0709511	11.2126	11.3123
40	D4	IFNB_0U/ml_2	USP30_Allsus	SYBR	28.6761	28.8244	0.130761	11.1947	11.3123
41	D5	IFNB_0U/ml_2	USP30_Allsus	SYBR	28.923	28.8244	0.130761	11.4416	11.3123
42	D6	IFNB_0U/ml_2	USP30_Allsus	SYBR	28.8742	28.8244	0.130761	11.3928	11.3123
43	D7	IFNB_0U/ml_3	USP30_Allsus	SYBR	28.8161	28.8444	0.0460647	11.3325	11.3123
44	D8	IFNB_0U/ml_3	USP30_Allsus	SYBR	28.8976	28.8444	0.0460647	11.4139	11.3123
45	D9	IFNB_0U/ml_3	USP30_Allsus	SYBR	28.8196	28.8444	0.0460647	11.336	11.3123
46	D10	IFNB_10U/ml_1	USP30_Allsus	SYBR	28.7776	28.7987	0.0462838	11.304		-0.00828976	1.00576	0.991522
47	D11	IFNB_10U/ml_1	USP30_Allsus	SYBR	28.8518	28.7987	0.0462838	11.3781		0.0658451	0.955386
48	D12	IFNB_10U/ml_1	USP30_Allsus	SYBR	28.7667	28.7987	0.0462838	11.2931		-0.0192284	1.01342
49	E1	IFNB_10U/ml_2	USP30_Allsus	SYBR	28.6357	28.88	0.21195	11.0807		-0.231615	1.17415	0.998586
50	E2	IFNB_10U/ml_2	USP30_Allsus	SYBR	29.0147	28.88	0.21195	11.4597		0.147449	0.902845
51	E3	IFNB_10U/ml_2	USP30_Allsus	SYBR	28.9895	28.88	0.21195	11.4345		0.122236	0.918763
52	E4	IFNB_10U/ml_3	USP30_Allsus	SYBR	28.8644	28.999	0.128353	11.2387		-0.0735859	1.05233	0.961181
53	E5	IFNB_10U/ml_3	USP30_Allsus	SYBR	29.1201	28.999	0.128353	11.4944		0.182067	0.881439
54	E6	IFNB_10U/ml_3	USP30_Allsus	SYBR	29.0124	28.999	0.128353	11.3866		0.0743442	0.949774
55	E7	IFNB_100U/ml_1	USP30_Allsus	SYBR	29.34	29.3035	0.118396	11.7105		0.398151	0.75883	0.780002
56	E8	IFNB_100U/ml_1	USP30_Allsus	SYBR	29.3994	29.3035	0.118396	11.7699		0.457628	0.728183
57	E9	IFNB_100U/ml_1	USP30_Allsus	SYBR	29.1712	29.3035	0.118396	11.5417		0.229396	0.852992
58	E10	IFNB_100U/ml_2	USP30_Allsus	SYBR	28.9196	28.8846	0.159796	11.4626		0.150316	0.901053	0.92698
59	E11	IFNB_100U/ml_2	USP30_Allsus	SYBR	28.7103	28.8846	0.159796	11.2533		-0.059031	1.04177
60	E12	IFNB_100U/ml_2	USP30_Allsus	SYBR	29.0241	28.8846	0.159796	11.5671		0.25477	0.838121
61	F1	IFNB_100U/ml_3	USP30_Allsus	SYBR	29.0734	28.9082	0.165888	11.4503		0.137979	0.908791	1.02356
62	F2	IFNB_100U/ml_3	USP30_Allsus	SYBR	28.9095	28.9082	0.165888	11.2864		-0.0259194	1.01813
63	F3	IFNB_100U/ml_3	USP30_Allsus	SYBR	28.7416	28.9082	0.165888	11.1185		-0.193789	1.14376
64	F4	IFNB_1000U/ml_1	USP30_Allsus	SYBR	29.1925	29.1312	0.0569769	11.4007		0.0884243	0.940549	0.981863
65	F5	IFNB_1000U/ml_1	USP30_Allsus	SYBR	29.1213	29.1312	0.0569769	11.3296		0.0172725	0.988099
66	F6	IFNB_1000U/ml_1	USP30_Allsus	SYBR	29.0798	29.1312	0.0569769	11.2881		-0.0242371	1.01694
67	F7	IFNB_1000U/ml_2	USP30_Allsus	SYBR	29.192	29.1246	0.0651576	11.3406		0.028297	0.980577	1.02819
68	F8	IFNB_1000U/ml_2	USP30_Allsus	SYBR	29.0619	29.1246	0.0651576	11.2105		-0.101754	1.07308
69	F9	IFNB_1000U/ml_2	USP30_Allsus	SYBR	29.1198	29.1246	0.0651576	11.2684		-0.0439152	1.03091
70	F10	IFNB_1000U/ml_3	USP30_Allsus	SYBR	28.9412	29.0139	0.105184	11.3807		0.0683628	0.95372	0.908398
71	F11	IFNB_1000U/ml_3	USP30_Allsus	SYBR	28.9661	29.0139	0.105184	11.4056		0.093288	0.937384
72	F12	IFNB_1000U/ml_3	USP30_Allsus	SYBR	29.1345	29.0139	0.105184	11.574		0.261726	0.834089
95	H11	NEG-CTRL	USP30_Allsus	SYBR	Undetermined
Well	Well Position	Sample Name	Target Name	Reporter	CT	Ct Mean	Ct SD	Delta ct	Control mean of delta Ct	Delta delta Ct	Expression (FC)	Mean FC
1	A1	IFNB_0U/ml_1	USP30_Asovlp	SYBR	30.1596	30.134	0.155364	12.6173	12.5573
2	A2	IFNB_0U/ml_1	USP30_Asovlp	SYBR	30.275	30.134	0.155364	12.7326	12.5573
3	A3	IFNB_0U/ml_1	USP30_Asovlp	SYBR	29.9674	30.134	0.155364	12.4251	12.5573
4	A4	IFNB_0U/ml_2	USP30_Asovlp	SYBR	30.0515	30.0274	0.143592	12.5701	12.5573
5	A5	IFNB_0U/ml_2	USP30_Asovlp	SYBR	29.8733	30.0274	0.143592	12.3919	12.5573
6	A6	IFNB_0U/ml_2	USP30_Asovlp	SYBR	30.1575	30.0274	0.143592	12.6761	12.5573
7	A7	IFNB_0U/ml_3	USP30_Asovlp	SYBR	30.0245	30.018	0.0114245	12.5409	12.5573
8	A8	IFNB_0U/ml_3	USP30_Asovlp	SYBR	30.0048	30.018	0.0114245	12.5211	12.5573
9	A9	IFNB_0U/ml_3	USP30_Asovlp	SYBR	30.0246	30.018	0.0114245	12.5409	12.5573
10	A10	IFNB_10U/ml_1	USP30_Asovlp	SYBR	30.0104	30.1062	0.13548	12.5368		-0.0205782	1.01437	0.9519
11	A11	IFNB_10U/ml_1	USP30_Asovlp	SYBR	30.0471	30.1062	0.13548	12.5735		0.0161555	0.988864
12	A12	IFNB_10U/ml_1	USP30_Asovlp	SYBR	30.2612	30.1062	0.13548	12.7876		0.23028	0.852469
13	B1	IFNB_10U/ml_2	USP30_Asovlp	SYBR	30.6881	30.4099	0.2481	13.1331		0.5758	0.670914	0.821459
14	B2	IFNB_10U/ml_2	USP30_Asovlp	SYBR	30.3299	30.4099	0.2481	12.7749		0.217598	0.859996
15	B3	IFNB_10U/ml_2	USP30_Asovlp	SYBR	30.2117	30.4099	0.2481	12.6567		0.0993292	0.933467
16	B4	IFNB_10U/ml_3	USP30_Asovlp	SYBR	30.55	30.5205	0.0260708	12.9242		0.366894	0.77545	0.79155
17	B5	IFNB_10U/ml_3	USP30_Asovlp	SYBR	30.5005	30.5205	0.0260708	12.8748		0.317417	0.802505
18	B6	IFNB_10U/ml_3	USP30_Asovlp	SYBR	30.511	30.5205	0.0260708	12.8853		0.327904	0.796693
19	B7	IFNB_100U/ml_1	USP30_Asovlp	SYBR	29.9972	30.16	0.142691	12.3677		-0.189665	1.1405	1.02216
20	B8	IFNB_100U/ml_1	USP30_Asovlp	SYBR	30.2196	30.16	0.142691	12.5901		0.0327418	0.977561
21	B9	IFNB_100U/ml_1	USP30_Asovlp	SYBR	30.2633	30.16	0.142691	12.6338		0.0764048	0.948418
22	B10	IFNB_100U/ml_2	USP30_Asovlp	SYBR	29.9	30.0089	0.0949221	12.443		-0.114328	1.08247	1.00526
23	B11	IFNB_100U/ml_2	USP30_Asovlp	SYBR	30.0743	30.0089	0.0949221	12.6173		0.0599692	0.959285
24	B12	IFNB_100U/ml_2	USP30_Asovlp	SYBR	30.0523	30.0089	0.0949221	12.5953		0.0379812	0.974017
25	C1	IFNB_100U/ml_3	USP30_Asovlp	SYBR	30.2139	30.1521	0.0612025	12.5908		0.0334608	0.977074	1.02045
26	C2	IFNB_100U/ml_3	USP30_Asovlp	SYBR	30.1509	30.1521	0.0612025	12.5278		-0.0295542	1.0207
27	C3	IFNB_100U/ml_3	USP30_Asovlp	SYBR	30.0915	30.1521	0.0612025	12.4684		-0.0889261	1.06358
28	C4	IFNB_1000U/ml_1	USP30_Asovlp	SYBR	30.2065	30.2467	0.124675	12.4147		-0.14262	1.10391	1.07618
29	C5	IFNB_1000U/ml_1	USP30_Asovlp	SYBR	30.3865	30.2467	0.124675	12.5948		0.0374472	0.974378
30	C6	IFNB_1000U/ml_1	USP30_Asovlp	SYBR	30.1471	30.2467	0.124675	12.3554		-0.201963	1.15026
31	C7	IFNB_1000U/ml_2	USP30_Asovlp	SYBR	30.2298	30.2375	0.0350335	12.3784		-0.178947	1.13206	1.12624
32	C8	IFNB_1000U/ml_2	USP30_Asovlp	SYBR	30.2758	30.2375	0.0350335	12.4244		-0.132984	1.09656
33	C9	IFNB_1000U/ml_2	USP30_Asovlp	SYBR	30.207	30.2375	0.0350335	12.3556		-0.201765	1.1501
34	C10	IFNB_1000U/ml_3	USP30_Asovlp	SYBR	30.1767	30.1473	0.0289099	12.6162		0.0588743	0.960013	0.979925
35	C11	IFNB_1000U/ml_3	USP30_Asovlp	SYBR	30.1463	30.1473	0.0289099	12.5857		0.028393	0.980512
36	C12	IFNB_1000U/ml_3	USP30_Asovlp	SYBR	30.1189	30.1473	0.0289099	12.5584		0.00108359	0.999249
96	H12	NEG-CTRL	USP30_Asovlp	SYBR	34.6974	34.6974
Well	Well Position	Sample Name	Target Name	Reporter	CT	Ct Mean	Ct SD	Delta ct	Control mean of delta Ct	Delta delta Ct	Expression (FC)	Mean FC
37	D1	IFNB_0U/ml_1	USP30_Asup	SYBR	32.2273	31.8407	0.454567	14.685	14.5441
38	D2	IFNB_0U/ml_1	USP30_Asup	SYBR	31.34	31.8407	0.454567	13.7976	14.5441
39	D3	IFNB_0U/ml_1	USP30_Asup	SYBR	31.955	31.8407	0.454567	14.4127	14.5441
40	D4	IFNB_0U/ml_2	USP30_Asup	SYBR	32.6102	32.2992	0.557361	15.1288	14.5441
41	D5	IFNB_0U/ml_2	USP30_Asup	SYBR	31.6557	32.2992	0.557361	14.1743	14.5441
42	D6	IFNB_0U/ml_2	USP30_Asup	SYBR	32.6316	32.2992	0.557361	15.1502	14.5441
43	D7	IFNB_0U/ml_3	USP30_Asup	SYBR	32.3676	31.9998	0.596014	14.884	14.5441
44	D8	IFNB_0U/ml_3	USP30_Asup	SYBR	32.3197	31.9998	0.596014	14.8361	14.5441
45	D9	IFNB_0U/ml_3	USP30_Asup	SYBR	31.3122	31.9998	0.596014	13.8285	14.5441
46	D10	IFNB_10U/ml_1	USP30_Asup	SYBR	31.4463	31.7502	0.476908	13.9727		-0.571424	1.48599	1.24527
47	D11	IFNB_10U/ml_1	USP30_Asup	SYBR	31.5043	31.7502	0.476908	14.0307		-0.513414	1.42742
48	D12	IFNB_10U/ml_1	USP30_Asup	SYBR	32.2998	31.7502	0.476908	14.8262		0.282081	0.822404
49	E1	IFNB_10U/ml_2	USP30_Asup	SYBR	31.8555	33.0773	1.58832	14.3005		-0.243661	1.18399	0.695228
50	E2	IFNB_10U/ml_2	USP30_Asup	SYBR	32.5037	33.0773	1.58832	14.9487		0.404586	0.755453
51	E3	IFNB_10U/ml_2	USP30_Asup	SYBR	34.8728	33.0773	1.58832	17.3178		2.77362	0.146237
52	E4	IFNB_10U/ml_3	USP30_Asup	SYBR	31.9297	31.6892	0.578605	14.3039		-0.240193	1.18115	1.47646
53	E5	IFNB_10U/ml_3	USP30_Asup	SYBR	32.1087	31.6892	0.578605	14.483		-0.0611068	1.04327
54	E6	IFNB_10U/ml_3	USP30_Asup	SYBR	31.0291	31.6892	0.578605	13.4034		-1.14075	2.20496
55	E7	IFNB_100U/ml_1	USP30_Asup	SYBR	33.0624	32.813	0.469905	15.4329		0.888722	0.540092	0.666319
56	E8	IFNB_100U/ml_1	USP30_Asup	SYBR	32.271	32.813	0.469905	14.6415		0.0973481	0.93475
57	E9	IFNB_100U/ml_1	USP30_Asup	SYBR	33.1057	32.813	0.469905	15.4762		0.932042	0.524116
58	E10	IFNB_100U/ml_2	USP30_Asup	SYBR	31.6528	32.2574	0.578899	14.1959		-0.348289	1.27305	0.883681
59	E11	IFNB_100U/ml_2	USP30_Asup	SYBR	32.3125	32.2574	0.578899	14.8556		0.311412	0.805853
60	E12	IFNB_100U/ml_2	USP30_Asup	SYBR	32.8067	32.2574	0.578899	15.3497		0.805556	0.572141
61	F1	IFNB_100U/ml_3	USP30_Asup	SYBR	31.4923	31.4361	0.182165	13.8692		-0.674983	1.59658	1.66891
62	F2	IFNB_100U/ml_3	USP30_Asup	SYBR	31.5836	31.4361	0.182165	13.9605		-0.583627	1.49861
63	F3	IFNB_100U/ml_3	USP30_Asup	SYBR	31.2325	31.4361	0.182165	13.6094		-0.934743	1.91155
64	F4	IFNB_1000U/ml_1	USP30_Asup	SYBR	32.7249	32.9261	0.411057	14.9331		0.388993	0.763662	0.6814
65	F5	IFNB_1000U/ml_1	USP30_Asup	SYBR	33.399	32.9261	0.411057	15.6072		1.06307	0.478611
66	F6	IFNB_1000U/ml_1	USP30_Asup	SYBR	32.6544	32.9261	0.411057	14.8626		0.318459	0.801926
67	F7	IFNB_1000U/ml_2	USP30_Asup	SYBR	32.3444	32.135	0.222193	14.493		-0.0511771	1.03611	1.20748
68	F8	IFNB_1000U/ml_2	USP30_Asup	SYBR	32.1588	32.135	0.222193	14.3074		-0.236743	1.17833
69	F9	IFNB_1000U/ml_2	USP30_Asup	SYBR	31.9019	32.135	0.222193	14.0505		-0.49365	1.408
70	F10	IFNB_1000U/ml_3	USP30_Asup	SYBR	31.8371	32.457	0.800143	14.2766		-0.267514	1.20373	0.858647
71	F11	IFNB_1000U/ml_3	USP30_Asup	SYBR	33.3603	32.457	0.800143	15.7997		1.2556	0.418819
72	F12	IFNB_1000U/ml_3	USP30_Asup	SYBR	32.1735	32.457	0.800143	14.613		0.0688638	0.953389
95	H11	NEG-CTRL	USP30_Asup	SYBR	Undetermined

## Sheet: Fig3C
Well	Well Position	Sample Name	Target Name	Reporter	CT	Ct Mean	Ct SD
37	D1	IFNG_0ng/ml_1	Beta-actin	SYBR	17.4016	17.4466	0.0429458
38	D2	IFNG_0ng/ml_1	Beta-actin	SYBR	17.4871	17.4466	0.0429458
39	D3	IFNG_0ng/ml_1	Beta-actin	SYBR	17.4511	17.4466	0.0429458
40	D4	IFNG_0ng/ml_2	Beta-actin	SYBR	17.3774	17.419	0.0360804
41	D5	IFNG_0ng/ml_2	Beta-actin	SYBR	17.4412	17.419	0.0360804
42	D6	IFNG_0ng/ml_2	Beta-actin	SYBR	17.4385	17.419	0.0360804
43	D7	IFNG_0ng/ml_3	Beta-actin	SYBR	17.5607	17.4998	0.066898
44	D8	IFNG_0ng/ml_3	Beta-actin	SYBR	17.5107	17.4998	0.066898
45	D9	IFNG_0ng/ml_3	Beta-actin	SYBR	17.4282	17.4998	0.066898
46	D10	IFNG_1ng/ml_1	Beta-actin	SYBR	17.5885	17.6965	0.0947596
47	D11	IFNG_1ng/ml_1	Beta-actin	SYBR	17.7656	17.6965	0.0947596
48	D12	IFNG_1ng/ml_1	Beta-actin	SYBR	17.7354	17.6965	0.0947596
49	E1	IFNG_1ng/ml_2	Beta-actin	SYBR	17.7306	17.8427	0.0990727
50	E2	IFNG_1ng/ml_2	Beta-actin	SYBR	17.8787	17.8427	0.0990727
51	E3	IFNG_1ng/ml_2	Beta-actin	SYBR	17.9187	17.8427	0.0990727
52	E4	IFNG_1ng/ml_3	Beta-actin	SYBR	17.7479	17.8014	0.0463894
53	E5	IFNG_1ng/ml_3	Beta-actin	SYBR	17.8279	17.8014	0.0463894
54	E6	IFNG_1ng/ml_3	Beta-actin	SYBR	17.8285	17.8014	0.0463894
55	E7	IFNG_10ng/ml_1	Beta-actin	SYBR	17.7179	17.6942	0.0299369
56	E8	IFNG_10ng/ml_1	Beta-actin	SYBR	17.6606	17.6942	0.0299369
57	E9	IFNG_10ng/ml_1	Beta-actin	SYBR	17.704	17.6942	0.0299369
58	E10	IFNG_10ng/ml_2	Beta-actin	SYBR	17.6467	17.7245	0.130151
59	E11	IFNG_10ng/ml_2	Beta-actin	SYBR	17.6521	17.7245	0.130151
60	E12	IFNG_10ng/ml_2	Beta-actin	SYBR	17.8748	17.7245	0.130151
61	F1	IFNG_10ng/ml_3	Beta-actin	SYBR	17.9845	17.8533	0.124157
62	F2	IFNG_10ng/ml_3	Beta-actin	SYBR	17.7376	17.8533	0.124157
63	F3	IFNG_10ng/ml_3	Beta-actin	SYBR	17.8378	17.8533	0.124157
64	F4	IFNG_100ng/ml_1	Beta-actin	SYBR	17.8263	17.8523	0.023175
65	F5	IFNG_100ng/ml_1	Beta-actin	SYBR	17.8709	17.8523	0.023175
66	F6	IFNG_100ng/ml_1	Beta-actin	SYBR	17.8598	17.8523	0.023175
67	F7	IFNG_100ng/ml_2	Beta-actin	SYBR	17.6658	17.7669	0.248345
68	F8	IFNG_100ng/ml_2	Beta-actin	SYBR	18.0498	17.7669	0.248345
69	F9	IFNG_100ng/ml_2	Beta-actin	SYBR	17.5851	17.7669	0.248345
70	F10	IFNG_100ng/ml_3	Beta-actin	SYBR	17.6039	17.5797	0.0223107
71	F11	IFNG_100ng/ml_3	Beta-actin	SYBR	17.56	17.5797	0.0223107
72	F12	IFNG_100ng/ml_3	Beta-actin	SYBR	17.5752	17.5797	0.0223107
96	H12	NEG-CTRL	Beta-actin	SYBR	31.997	31.997
Well	Well Position	Sample Name	Target Name	Reporter	CT	Ct Mean	Ct SD	Delta ct	Control mean of delta Ct	Delta delta Ct	Expression (FC)	Mean FC
1	A1	IFNG_0ng/ml_1	ISG15	SYBR	31.9556	31.5353	0.375142	14.5089	14.3067
2	A2	IFNG_0ng/ml_1	ISG15	SYBR	31.4162	31.5353	0.375142	13.9696	14.3067
3	A3	IFNG_0ng/ml_1	ISG15	SYBR	31.2342	31.5353	0.375142	13.7876	14.3067
4	A4	IFNG_0ng/ml_2	ISG15	SYBR	31.964	32.0928	0.183531	14.5449	14.3067
5	A5	IFNG_0ng/ml_2	ISG15	SYBR	32.0114	32.0928	0.183531	14.5924	14.3067
6	A6	IFNG_0ng/ml_2	ISG15	SYBR	32.3029	32.0928	0.183531	14.8839	14.3067
7	A7	IFNG_0ng/ml_3	ISG15	SYBR	31.9107	31.6577	0.403916	14.4109	14.3067
8	A8	IFNG_0ng/ml_3	ISG15	SYBR	31.8704	31.6577	0.403916	14.3706	14.3067
9	A9	IFNG_0ng/ml_3	ISG15	SYBR	31.1918	31.6577	0.403916	13.692	14.3067
10	A10	IFNG_1ng/ml_1	ISG15	SYBR	26.7527	26.9058	0.230987	9.05625		-5.2505	38.0677	34.5193
11	A11	IFNG_1ng/ml_1	ISG15	SYBR	26.7932	26.9058	0.230987	9.09676		-5.20999	37.0137
12	A12	IFNG_1ng/ml_1	ISG15	SYBR	27.1715	26.9058	0.230987	9.47505		-4.8317	28.4765
13	B1	IFNG_1ng/ml_2	ISG15	SYBR	27.8406	27.5447	0.263136	9.99791		-4.30884	19.8193	24.5949
14	B2	IFNG_1ng/ml_2	ISG15	SYBR	27.4564	27.5447	0.263136	9.6137		-4.69304	25.867
15	B3	IFNG_1ng/ml_2	ISG15	SYBR	27.337	27.5447	0.263136	9.49434		-4.81241	28.0982
16	B4	IFNG_1ng/ml_3	ISG15	SYBR	27.5108	27.4507	0.132082	9.70932		-4.59743	24.2082	25.3089
17	B5	IFNG_1ng/ml_3	ISG15	SYBR	27.2993	27.4507	0.132082	9.49783		-4.80891	28.0303
18	B6	IFNG_1ng/ml_3	ISG15	SYBR	27.5421	27.4507	0.132082	9.74066		-4.56609	23.6881
19	B7	IFNG_10ng/ml_1	ISG15	SYBR	27.0327	26.7687	0.248827	9.33855		-4.9682	31.3023	37.9592
20	B8	IFNG_10ng/ml_1	ISG15	SYBR	26.7347	26.7687	0.248827	9.04049		-5.26625	38.4858
21	B9	IFNG_10ng/ml_1	ISG15	SYBR	26.5386	26.7687	0.248827	8.84439		-5.46236	44.0893
22	B10	IFNG_10ng/ml_2	ISG15	SYBR	26.8119	26.8677	0.0844203	9.08742		-5.21933	37.2541	35.8834
23	B11	IFNG_10ng/ml_2	ISG15	SYBR	26.8262	26.8677	0.0844203	9.10171		-5.20504	36.8869
24	B12	IFNG_10ng/ml_2	ISG15	SYBR	26.9648	26.8677	0.0844203	9.24026		-5.06649	33.5092
25	C1	IFNG_10ng/ml_3	ISG15	SYBR	27.6587	27.4957	0.269922	9.80536		-4.50139	22.6492	25.6653
26	C2	IFNG_10ng/ml_3	ISG15	SYBR	27.6443	27.4957	0.269922	9.79098		-4.51577	22.8761
27	C3	IFNG_10ng/ml_3	ISG15	SYBR	27.1841	27.4957	0.269922	9.33082		-4.97593	31.4706
28	C4	IFNG_100ng/ml_1	ISG15	SYBR	27.2949	27.4028	0.0934312	9.44262		-4.86413	29.1239	27.064
29	C5	IFNG_100ng/ml_1	ISG15	SYBR	27.4583	27.4028	0.0934312	9.60601		-4.70074	26.0054
30	C6	IFNG_100ng/ml_1	ISG15	SYBR	27.4552	27.4028	0.0934312	9.60283		-4.70392	26.0627
31	C7	IFNG_100ng/ml_2	ISG15	SYBR	27.8951	27.4449	0.391642	10.1282		-4.17857	18.1082	25.3197
32	C8	IFNG_100ng/ml_2	ISG15	SYBR	27.2574	27.4449	0.391642	9.49054		-4.81621	28.1723
33	C9	IFNG_100ng/ml_2	ISG15	SYBR	27.1823	27.4449	0.391642	9.41539		-4.89136	29.6788
34	C10	IFNG_100ng/ml_3	ISG15	SYBR	26.9856	27.111	0.254961	9.4059		-4.90085	29.8746	27.6631
35	C11	IFNG_100ng/ml_3	ISG15	SYBR	26.9431	27.111	0.254961	9.36341		-4.94333	30.7674
36	C12	IFNG_100ng/ml_3	ISG15	SYBR	27.4044	27.111	0.254961	9.82473		-4.48202	22.3472
96	H12	NEG-CTRL	ISG15	SYBR	37.5284	37.5284
95	H11	NEG-CTRL	Mx1	SYBR	Undetermined
Well	Well Position	Sample Name	Target Name	Reporter	CT	Ct Mean	Ct SD	Delta ct	Control mean of delta Ct	Delta delta Ct	Expression (FC)	Mean FC
37	D1	IFNG_0ng/ml_1	Mx1	SYBR	31.741	31.908	0.307	14.2944	14.4077
38	D2	IFNG_0ng/ml_1	Mx1	SYBR	31.721	31.908	0.307	14.2744	14.4077
39	D3	IFNG_0ng/ml_1	Mx1	SYBR	32.263	31.908	0.307	14.8164	14.4077
40	D4	IFNG_0ng/ml_2	Mx1	SYBR	32.173	32.216	0.615	14.754	14.4077
41	D5	IFNG_0ng/ml_2	Mx1	SYBR	32.852	32.216	0.615	15.433	14.4077
42	D6	IFNG_0ng/ml_2	Mx1	SYBR	31.623	32.216	0.615	14.204	14.4077
43	D7	IFNG_0ng/ml_3	Mx1	SYBR	31.688	31.464	0.268	14.1882	14.4077
44	D8	IFNG_0ng/ml_3	Mx1	SYBR	31.168	31.464	0.268	13.6682	14.4077
45	D9	IFNG_0ng/ml_3	Mx1	SYBR	31.537	31.464	0.268	14.0372	14.4077
46	D10	IFNG_1ng/ml_1	Mx1	SYBR	25.447	25.422	0.057	7.75052		-6.6572	100.929	102.77
47	D11	IFNG_1ng/ml_1	Mx1	SYBR	25.357	25.422	0.057	7.66052		-6.7472	107.426
48	D12	IFNG_1ng/ml_1	Mx1	SYBR	25.461	25.422	0.057	7.76452		-6.6432	99.9545
49	E1	IFNG_1ng/ml_2	Mx1	SYBR	25.444	25.46	0.063	7.60133		-6.80639	111.925	110.709
50	E2	IFNG_1ng/ml_2	Mx1	SYBR	25.53	25.46	0.063	7.68733		-6.72039	105.448
51	E3	IFNG_1ng/ml_2	Mx1	SYBR	25.408	25.46	0.063	7.56533		-6.84239	114.753
52	E4	IFNG_1ng/ml_3	Mx1	SYBR	25.428	25.508	0.074	7.62656		-6.78116	109.985	104.143
53	E5	IFNG_1ng/ml_3	Mx1	SYBR	25.523	25.508	0.074	7.72156		-6.68616	102.976
54	E6	IFNG_1ng/ml_3	Mx1	SYBR	25.573	25.508	0.074	7.77156		-6.63616	99.468
55	E7	IFNG_10ng/ml_1	Mx1	SYBR	25.324	25.205	0.114	7.62982		-6.7779	109.736	119.418
56	E8	IFNG_10ng/ml_1	Mx1	SYBR	25.194	25.205	0.114	7.49982		-6.9079	120.084
57	E9	IFNG_10ng/ml_1	Mx1	SYBR	25.097	25.205	0.114	7.40282		-7.0049	128.435
58	E10	IFNG_10ng/ml_2	Mx1	SYBR	25.066	25.141	0.128	7.34147		-7.06625	134.015	127.555
59	E11	IFNG_10ng/ml_2	Mx1	SYBR	25.068	25.141	0.128	7.34347		-7.06425	133.829
60	E12	IFNG_10ng/ml_2	Mx1	SYBR	25.289	25.141	0.128	7.56447		-6.84325	114.821
61	F1	IFNG_10ng/ml_3	Mx1	SYBR	25.383	25.287	0.101	7.52969		-6.87803	117.623	125.89
62	F2	IFNG_10ng/ml_3	Mx1	SYBR	25.183	25.287	0.101	7.32969		-7.07803	135.113
63	F3	IFNG_10ng/ml_3	Mx1	SYBR	25.296	25.287	0.101	7.44269		-6.96503	124.934
64	F4	IFNG_100ng/ml_1	Mx1	SYBR	25.31	25.325	0.11	7.45768		-6.95004	123.643	122.628
65	F5	IFNG_100ng/ml_1	Mx1	SYBR	25.441	25.325	0.11	7.58868		-6.81904	112.911
66	F6	IFNG_100ng/ml_1	Mx1	SYBR	25.223	25.325	0.11	7.37068		-7.03704	131.329
67	F7	IFNG_100ng/ml_2	Mx1	SYBR	25.149	25.139	0.102	7.38211		-7.02561	130.292	131.415
68	F8	IFNG_100ng/ml_2	Mx1	SYBR	25.033	25.139	0.102	7.26611		-7.14161	141.201
69	F9	IFNG_100ng/ml_2	Mx1	SYBR	25.235	25.139	0.102	7.46811		-6.93961	122.752
70	F10	IFNG_100ng/ml_3	Mx1	SYBR	24.961	24.981	0.172	7.38132		-7.0264	130.364	129.174
71	F11	IFNG_100ng/ml_3	Mx1	SYBR	24.82	24.981	0.172	7.24032		-7.1674	143.748
72	F12	IFNG_100ng/ml_3	Mx1	SYBR	25.162	24.981	0.172	7.58232		-6.8254	113.409
95	H11	NEG-CTRL	Mx1	SYBR	Undetermined
Well	Well Position	Sample Name	Target Name	Reporter	CT	Ct Mean	Ct SD	Delta ct	Control mean of delta Ct	Delta delta Ct	Expression (FC)	Mean FC
1	A1	IFNG_0ng/ml_1	USP30-AS1	SYBR	35.2644	35.8666	0.554539	17.8178	18.3163
2	A2	IFNG_0ng/ml_1	USP30-AS1	SYBR	35.9791	35.8666	0.554539	18.5324	18.3163
3	A3	IFNG_0ng/ml_1	USP30-AS1	SYBR	36.3562	35.8666	0.554539	18.9096	18.3163
4	A4	IFNG_0ng/ml_1	USP30-AS1	SYBR	35.0897	35.8288	0.647027	17.6706	18.3163
5	A5	IFNG_0ng/ml_2	USP30-AS1	SYBR	36.2927	35.8288	0.647027	18.8737	18.3163
6	A6	IFNG_0ng/ml_2	USP30-AS1	SYBR	36.104	35.8288	0.647027	18.6849	18.3163
7	A7	IFNG_0ng/ml_2	USP30-AS1	SYBR	35.9159	35.619	0.73532	18.4161	18.3163
8	A8	IFNG_0ng/ml_3	USP30-AS1	SYBR	34.7816	35.619	0.73532	17.2818	18.3163
9	A9	IFNG_0ng/ml_3	USP30-AS1	SYBR	36.1593	35.619	0.73532	18.6595	18.3163
10	A10	IFNG_0ng/ml_3	USP30-AS1	SYBR	30.2784	30.6645	0.425344	12.5819		-5.73436	53.2372	41.8984
11	A11	IFNG_1ng/ml_1	USP30-AS1	SYBR	30.5946	30.6645	0.425344	12.8981		-5.41817	42.7593
12	A12	IFNG_1ng/ml_1	USP30-AS1	SYBR	31.1204	30.6645	0.425344	13.4239		-4.89233	29.6987
13	B1	IFNG_1ng/ml_1	USP30-AS1	SYBR	31.1134	30.8653	0.217765	13.2707		-5.04558	33.0271	39.5145
14	B2	IFNG_1ng/ml_2	USP30-AS1	SYBR	30.7768	30.8653	0.217765	12.9342		-5.38211	41.704
15	B3	IFNG_1ng/ml_2	USP30-AS1	SYBR	30.7057	30.8653	0.217765	12.863		-5.45327	43.8124
16	B4	IFNG_1ng/ml_2	USP30-AS1	SYBR	31.0185	31.0374	0.219188	13.2171		-5.09917	34.2771	34.092
17	B5	IFNG_1ng/ml_3	USP30-AS1	SYBR	30.8282	31.0374	0.219188	13.0267		-5.28952	39.1115
18	B6	IFNG_1ng/ml_3	USP30-AS1	SYBR	31.2654	31.0374	0.219188	13.4639		-4.85236	28.8872
19	B7	IFNG_1ng/ml_3	USP30-AS1	SYBR	30.8328	30.6995	0.118547	13.1387		-5.1776	36.1921	39.7838
20	B8	IFNG_10ng/ml_1	USP30-AS1	SYBR	30.6059	30.6995	0.118547	12.9118		-5.40451	42.3565
21	B9	IFNG_10ng/ml_1	USP30-AS1	SYBR	30.6599	30.6995	0.118547	12.9657		-5.3506	40.8028
22	B10	IFNG_10ng/ml_1	USP30-AS1	SYBR	30.8567	30.8115	0.119336	13.1322		-5.18408	36.3549	37.5983
23	B11	IFNG_10ng/ml_2	USP30-AS1	SYBR	30.9017	30.8115	0.119336	13.1772		-5.13912	35.2394
24	B12	IFNG_10ng/ml_2	USP30-AS1	SYBR	30.6762	30.8115	0.119336	12.9517		-5.36459	41.2006
25	C1	IFNG_10ng/ml_2	USP30-AS1	SYBR	31.2271	31.0478	0.213267	13.3738		-4.94248	30.7493	35.0781
26	C2	IFNG_10ng/ml_3	USP30-AS1	SYBR	30.8119	31.0478	0.213267	12.9586		-5.35764	41.0026
27	C3	IFNG_10ng/ml_3	USP30-AS1	SYBR	31.1042	31.0478	0.213267	13.2509		-5.06533	33.4825
28	C4	IFNG_10ng/ml_3	USP30-AS1	SYBR	31.1323	31.045	0.154617	13.28		-5.03629	32.8152	34.9979
29	C5	IFNG_100ng/ml_1	USP30-AS1	SYBR	30.8665	31.045	0.154617	13.0142		-5.30209	39.4536
30	C6	IFNG_100ng/ml_1	USP30-AS1	SYBR	31.1363	31.045	0.154617	13.284		-5.03231	32.7249
31	C7	IFNG_100ng/ml_1	USP30-AS1	SYBR	31.6956	31.3864	0.32994	13.9287		-4.38758	20.9311	26.3939
32	C8	IFNG_100ng/ml_2	USP30-AS1	SYBR	31.4246	31.3864	0.32994	13.6577		-4.65858	25.2565
33	C9	IFNG_100ng/ml_2	USP30-AS1	SYBR	31.039	31.3864	0.32994	13.2721		-5.04413	32.994
34	C10	IFNG_100ng/ml_2	USP30-AS1	SYBR	30.7572	30.9796	0.206288	13.1776		-5.1387	35.2293	30.4061
35	C11	IFNG_100ng/ml_3	USP30-AS1	SYBR	31.0168	30.9796	0.206288	13.4371		-4.87917	29.429
36	C12	IFNG_100ng/ml_3	USP30-AS1	SYBR	31.1648	30.9796	0.206288	13.5851		-4.73119	26.5601
96	H12	IFNG_100ng/ml_3	USP30-AS1	SYBR	34.9531	34.9531
Well	Well Position	Sample Name	Target Name	Reporter	CT	Ct Mean	Ct SD	Delta ct	Control mean of delta Ct	Delta delta Ct	Expression (FC)	Mean FC
37	D1	IFNG_0ng/ml_1	UP30_Allsus	SYBR	27.8112	27.7245	0.0962867	10.3646	10.4336
38	D2	IFNG_0ng/ml_1	UP30_Allsus	SYBR	27.7415	27.7245	0.0962867	10.2948	10.4336
39	D3	IFNG_0ng/ml_1	UP30_Allsus	SYBR	27.6209	27.7245	0.0962867	10.1743	10.4336
40	D4	IFNG_0ng/ml_2	UP30_Allsus	SYBR	27.8977	27.8566	0.0839895	10.4786	10.4336
41	D5	IFNG_0ng/ml_2	UP30_Allsus	SYBR	27.76	27.8566	0.0839895	10.3409	10.4336
42	D6	IFNG_0ng/ml_2	UP30_Allsus	SYBR	27.9121	27.8566	0.0839895	10.4931	10.4336
43	D7	IFNG_0ng/ml_3	UP30_Allsus	SYBR	28.207	28.0853	0.137524	10.7072	10.4336
44	D8	IFNG_0ng/ml_3	UP30_Allsus	SYBR	27.9361	28.0853	0.137524	10.4363	10.4336
45	D9	IFNG_0ng/ml_3	UP30_Allsus	SYBR	28.1127	28.0853	0.137524	10.6129	10.4336
46	D10	IFNG_1ng/ml_1	UP30_Allsus	SYBR	27.9527	28.2291	0.240815	10.2562		-0.177382	1.13083	0.942673
47	D11	IFNG_1ng/ml_1	UP30_Allsus	SYBR	28.3403	28.2291	0.240815	10.6438		0.210169	0.864436
48	D12	IFNG_1ng/ml_1	UP30_Allsus	SYBR	28.3942	28.2291	0.240815	10.6977		0.264042	0.832752
49	E1	IFNG_1ng/ml_2	UP30_Allsus	SYBR	28.2327	28.3688	0.121227	10.39		-0.0436442	1.03071	0.940105
50	E2	IFNG_1ng/ml_2	UP30_Allsus	SYBR	28.4089	28.3688	0.121227	10.5662		0.132597	0.912188
51	E3	IFNG_1ng/ml_2	UP30_Allsus	SYBR	28.465	28.3688	0.121227	10.6223		0.188671	0.877414
52	E4	IFNG_1ng/ml_3	UP30_Allsus	SYBR	28.475	28.4142	0.105871	10.6736		0.239971	0.846762	0.884852
53	E5	IFNG_1ng/ml_3	UP30_Allsus	SYBR	28.2919	28.4142	0.105871	10.4905		0.0568674	0.961349
54	E6	IFNG_1ng/ml_3	UP30_Allsus	SYBR	28.4756	28.4142	0.105871	10.6741		0.240511	0.846446
55	E7	IFNG_10ng/ml_1	UP30_Allsus	SYBR	28.4143	28.3929	0.106742	10.7201		0.28651	0.819883	0.833696
56	E8	IFNG_10ng/ml_1	UP30_Allsus	SYBR	28.277	28.3929	0.106742	10.5828		0.149217	0.901739
57	E9	IFNG_10ng/ml_1	UP30_Allsus	SYBR	28.4872	28.3929	0.106742	10.7931		0.359442	0.779466
58	E10	IFNG_10ng/ml_2	UP30_Allsus	SYBR	28.4033	28.6544	0.254853	10.6788		0.245186	0.843707	0.716346
59	E11	IFNG_10ng/ml_2	UP30_Allsus	SYBR	28.6468	28.6544	0.254853	10.9223		0.488687	0.712673
60	E12	IFNG_10ng/ml_2	UP30_Allsus	SYBR	28.9129	28.6544	0.254853	11.1884		0.754726	0.592659
61	F1	IFNG_10ng/ml_3	UP30_Allsus	SYBR	28.5521	28.4725	0.0822643	10.6988		0.265201	0.832083	0.880242
62	F2	IFNG_10ng/ml_3	UP30_Allsus	SYBR	28.3878	28.4725	0.0822643	10.5345		0.100908	0.932446
63	F3	IFNG_10ng/ml_3	UP30_Allsus	SYBR	28.4776	28.4725	0.0822643	10.6243		0.190674	0.876197
64	F4	IFNG_100ng/ml_1	UP30_Allsus	SYBR	28.474	28.4124	0.0685863	10.6216		0.188015	0.877813	0.916789
65	F5	IFNG_100ng/ml_1	UP30_Allsus	SYBR	28.3385	28.4124	0.0685863	10.4861		0.0525148	0.964254
66	F6	IFNG_100ng/ml_1	UP30_Allsus	SYBR	28.4247	28.4124	0.0685863	10.5724		0.138759	0.9083
67	F7	IFNG_100ng/ml_2	UP30_Allsus	SYBR	27.9401	28.0828	0.128954	10.1732		-0.260435	1.19784	1.08798
68	F8	IFNG_100ng/ml_2	UP30_Allsus	SYBR	28.1172	28.0828	0.128954	10.3503		-0.0833418	1.05947
69	F9	IFNG_100ng/ml_2	UP30_Allsus	SYBR	28.191	28.0828	0.128954	10.4241		-0.00951407	1.00662
70	F10	IFNG_100ng/ml_3	UP30_Allsus	SYBR	28.2431	28.2499	0.150611	10.6634		0.229814	0.852745	0.851832
71	F11	IFNG_100ng/ml_3	UP30_Allsus	SYBR	28.1028	28.2499	0.150611	10.5231		0.0894716	0.939867
72	F12	IFNG_100ng/ml_3	UP30_Allsus	SYBR	28.4038	28.2499	0.150611	10.8241		0.390465	0.762884
95	H11	NEG-CTRL	UP30_Allsus	SYBR	Undetermined
Well	Well Position	Sample Name	Target Name	Reporter	CT	Ct Mean	Ct SD	Delta ct	Control mean of delta Ct	Delta delta Ct	Expression (FC)	Mean FC
1	A1	IFNG_0ng/ml_1	USP30_Asovlp	SYBR	29.7252	29.6795	0.242822	12.2786	12.126
2	A2	IFNG_0ng/ml_1	USP30_Asovlp	SYBR	29.8962	29.6795	0.242822	12.4496	12.126
3	A3	IFNG_0ng/ml_1	USP30_Asovlp	SYBR	29.417	29.6795	0.242822	11.9704	12.126
4	A4	IFNG_0ng/ml_2	USP30_Asovlp	SYBR	29.5978	29.6609	0.172762	12.1788	12.126
5	A5	IFNG_0ng/ml_2	USP30_Asovlp	SYBR	29.5286	29.6609	0.172762	12.1096	12.126
6	A6	IFNG_0ng/ml_2	USP30_Asovlp	SYBR	29.8564	29.6609	0.172762	12.4373	12.126
7	A7	IFNG_0ng/ml_3	USP30_Asovlp	SYBR	29.3789	29.4031	0.077647	11.879	12.126
8	A8	IFNG_0ng/ml_3	USP30_Asovlp	SYBR	29.3404	29.4031	0.077647	11.8406	12.126
9	A9	IFNG_0ng/ml_3	USP30_Asovlp	SYBR	29.49	29.4031	0.077647	11.9901	12.126
10	A10	IFNG_1ng/ml_1	USP30_Asovlp	SYBR	29.5469	29.9119	0.353623	11.8504		-0.275556	1.21046	0.958947
11	A11	IFNG_1ng/ml_1	USP30_Asovlp	SYBR	29.936	29.9119	0.353623	12.2395		0.113474	0.924359
12	A12	IFNG_1ng/ml_1	USP30_Asovlp	SYBR	30.253	29.9119	0.353623	12.5565		0.430466	0.742022
13	B1	IFNG_1ng/ml_2	USP30_Asovlp	SYBR	29.7342	29.6912	0.225888	11.8915		-0.234464	1.17647	1.22213
14	B2	IFNG_1ng/ml_2	USP30_Asovlp	SYBR	29.4469	29.6912	0.225888	11.6042		-0.521761	1.43571
15	B3	IFNG_1ng/ml_2	USP30_Asovlp	SYBR	29.8925	29.6912	0.225888	12.0498		-0.0761657	1.05421
16	B4	IFNG_1ng/ml_3	USP30_Asovlp	SYBR	29.6069	29.7518	0.167507	11.8055		-0.320516	1.24878	1.13445
17	B5	IFNG_1ng/ml_3	USP30_Asovlp	SYBR	29.7134	29.7518	0.167507	11.9119		-0.214092	1.15997
18	B6	IFNG_1ng/ml_3	USP30_Asovlp	SYBR	29.9352	29.7518	0.167507	12.1338		0.00779767	0.99461
19	B7	IFNG_10ng/ml_1	USP30_Asovlp	SYBR	29.8087	29.6896	0.116168	12.1145		-0.0114608	1.00798	1.09707
20	B8	IFNG_10ng/ml_1	USP30_Asovlp	SYBR	29.6836	29.6896	0.116168	11.9894		-0.13661	1.09932
21	B9	IFNG_10ng/ml_1	USP30_Asovlp	SYBR	29.5766	29.6896	0.116168	11.8824		-0.243558	1.18391
22	B10	IFNG_10ng/ml_2	USP30_Asovlp	SYBR	29.6804	29.786	0.0937824	11.9559		-0.170135	1.12516	1.04725
23	B11	IFNG_10ng/ml_2	USP30_Asovlp	SYBR	29.8596	29.786	0.0937824	12.1351		0.0090775	0.993728
24	B12	IFNG_10ng/ml_2	USP30_Asovlp	SYBR	29.8179	29.786	0.0937824	12.0934		-0.0325962	1.02285
25	C1	IFNG_10ng/ml_3	USP30_Asovlp	SYBR	29.7089	29.9046	0.169478	11.8556		-0.270389	1.20613	1.05811
26	C2	IFNG_10ng/ml_3	USP30_Asovlp	SYBR	30.0002	29.9046	0.169478	12.1469		0.0208573	0.985647
27	C3	IFNG_10ng/ml_3	USP30_Asovlp	SYBR	30.0047	29.9046	0.169478	12.1514		0.0254006	0.982548
28	C4	IFNG_100ng/ml_1	USP30_Asovlp	SYBR	29.7572	29.9436	0.235739	11.9049		-0.221099	1.16562	1.03329
29	C5	IFNG_100ng/ml_1	USP30_Asovlp	SYBR	30.2086	29.9436	0.235739	12.3563		0.230269	0.852476
30	C6	IFNG_100ng/ml_1	USP30_Asovlp	SYBR	29.8649	29.9436	0.235739	12.0126		-0.113391	1.08177
31	C7	IFNG_100ng/ml_2	USP30_Asovlp	SYBR	29.9759	30.0015	0.0615008	12.209		0.0830121	0.944085	0.928048
32	C8	IFNG_100ng/ml_2	USP30_Asovlp	SYBR	29.9569	30.0015	0.0615008	12.19		0.0640168	0.956597
33	C9	IFNG_100ng/ml_2	USP30_Asovlp	SYBR	30.0716	30.0015	0.0615008	12.3048		0.178759	0.883463
34	C10	IFNG_100ng/ml_3	USP30_Asovlp	SYBR	29.7403	29.977	0.234756	12.1607		0.0346531	0.976266	0.835873
35	C11	IFNG_100ng/ml_3	USP30_Asovlp	SYBR	30.2098	29.977	0.234756	12.6301		0.504115	0.705093
36	C12	IFNG_100ng/ml_3	USP30_Asovlp	SYBR	29.981	29.977	0.234756	12.4013		0.275334	0.826259
96	H12	NEG-CTRL	USP30_Asovlp	SYBR	34.4908	34.4908
Well	Well Position	Sample Name	Target Name	Reporter	CT	Ct Mean	Ct SD	Delta ct	Control mean of delta Ct	Delta delta Ct	Expression (FC)	Mean FC
37	D1	IFNG_0ng/ml_1	USP30_Asup	SYBR	30.4408	31.0911	0.770982	12.9941	13.8264
38	D2	IFNG_0ng/ml_1	USP30_Asup	SYBR	31.9428	31.0911	0.770982	14.4962	13.8264
39	D3	IFNG_0ng/ml_1	USP30_Asup	SYBR	30.8898	31.0911	0.770982	13.4432	13.8264
40	D4	IFNG_0ng/ml_2	USP30_Asup	SYBR	30.9427	30.9404	0.338675	13.5236	13.8264
41	D5	IFNG_0ng/ml_2	USP30_Asup	SYBR	30.6006	30.9404	0.338675	13.1816	13.8264
42	D6	IFNG_0ng/ml_2	USP30_Asup	SYBR	31.278	30.9404	0.338675	13.8589	13.8264
43	D7	IFNG_0ng/ml_3	USP30_Asup	SYBR	31.1631	31.8133	0.645145	13.6632	13.8264
44	D8	IFNG_0ng/ml_3	USP30_Asup	SYBR	31.8236	31.8133	0.645145	14.3237	13.8264
45	D9	IFNG_0ng/ml_3	USP30_Asup	SYBR	32.4532	31.8133	0.645145	14.9534	13.8264
46	D10	IFNG_1ng/ml_1	USP30_Asup	SYBR	31.6564	32.1145	0.481607	13.96		0.133504	0.911615	0.688114
47	D11	IFNG_1ng/ml_1	USP30_Asup	SYBR	32.0705	32.1145	0.481607	14.374		0.547579	0.684167
48	D12	IFNG_1ng/ml_1	USP30_Asup	SYBR	32.6166	32.1145	0.481607	14.9201		1.0937	0.46856
49	E1	IFNG_1ng/ml_2	USP30_Asup	SYBR	31.482	32.1163	0.949447	13.6393		-0.187139	1.1385	0.829905
50	E2	IFNG_1ng/ml_2	USP30_Asup	SYBR	33.2078	32.1163	0.949447	15.3652		1.53871	0.344193
51	E3	IFNG_1ng/ml_2	USP30_Asup	SYBR	31.659	32.1163	0.949447	13.8164		-0.0100911	1.00702
52	E4	IFNG_1ng/ml_3	USP30_Asup	SYBR	31.462	31.9569	0.463361	13.6606		-0.165853	1.12183	0.824347
53	E5	IFNG_1ng/ml_3	USP30_Asup	SYBR	32.3805	31.9569	0.463361	14.5791		0.7526	0.593533
54	E6	IFNG_1ng/ml_3	USP30_Asup	SYBR	32.0282	31.9569	0.463361	14.2268		0.400344	0.757678
55	E7	IFNG_10ng/ml_1	USP30_Asup	SYBR	30.5211	30.8135	0.314235	12.827		-0.999481	1.99928	1.65812
56	E8	IFNG_10ng/ml_1	USP30_Asup	SYBR	30.7736	30.8135	0.314235	13.0794		-0.747077	1.67839
57	E9	IFNG_10ng/ml_1	USP30_Asup	SYBR	31.1458	30.8135	0.314235	13.4516		-0.374832	1.29669
58	E10	IFNG_10ng/ml_2	USP30_Asup	SYBR	31.7716	31.7327	0.308081	14.0471		0.220643	0.858183	0.895307
59	E11	IFNG_10ng/ml_2	USP30_Asup	SYBR	31.4069	31.7327	0.308081	13.6824		-0.144027	1.10499
60	E12	IFNG_10ng/ml_2	USP30_Asup	SYBR	32.0194	31.7327	0.308081	14.2949		0.468428	0.722752
61	F1	IFNG_10ng/ml_3	USP30_Asup	SYBR	31.9003	32.6271	0.643109	14.047		0.220561	0.858232	0.55596
62	F2	IFNG_10ng/ml_3	USP30_Asup	SYBR	33.1226	32.6271	0.643109	15.2693		1.44285	0.36784
63	F3	IFNG_10ng/ml_3	USP30_Asup	SYBR	32.8583	32.6271	0.643109	15.005		1.17851	0.441807
64	F4	IFNG_100ng/ml_1	USP30_Asup	SYBR	31.6398	32.4325	1.1836	13.7875		-0.0389779	1.02739	0.712479
65	F5	IFNG_100ng/ml_1	USP30_Asup	SYBR	33.793	32.4325	1.1836	15.9407		2.11425	0.230965
66	F6	IFNG_100ng/ml_1	USP30_Asup	SYBR	31.8647	32.4325	1.1836	14.0124		0.185923	0.879086
67	F7	IFNG_100ng/ml_2	USP30_Asup	SYBR	31.4898	31.5292	0.208177	13.7229		-0.103578	1.07443	1.05262
68	F8	IFNG_100ng/ml_2	USP30_Asup	SYBR	31.7543	31.5292	0.208177	13.9874		0.16096	0.89443
69	F9	IFNG_100ng/ml_2	USP30_Asup	SYBR	31.3436	31.5292	0.208177	13.5767		-0.249748	1.189
70	F10	IFNG_100ng/ml_3	USP30_Asup	SYBR	32.0427	31.9771	0.062626	14.463		0.636588	0.643233	0.673584
71	F11	IFNG_100ng/ml_3	USP30_Asup	SYBR	31.9706	31.9771	0.062626	14.3909		0.564494	0.676193
72	F12	IFNG_100ng/ml_3	USP30_Asup	SYBR	31.918	31.9771	0.062626	14.3383		0.51184	0.701328
95	H11	NEG-CTRL	USP30_Asup	SYBR	39.3065	39.3065
