# Supplementary material for: An interferon-stimulated long non-coding RNA USP30-AS1 as an immune modulator in influenza A virus infection
Source: PLoS Pathog. 2025 Jan 8;21(1):e1012854. doi: 10.1371/journal.ppat.1012854 (PMC11750089; doi:10.1371/journal.ppat.1012854)
Supplement: S3 Data — (XLSX) [file ppat.1012854.s014.xlsx]

## Sheet: Fig3A (left panel)
CA04	MOI=0.1	TPCK=0.5ug/ml	24/48/72 hpi
24hpi	-1	-2	-3	-4	-5	-6	titter	log10
WT-1	17						1700	3.23045
WT-2	11						1100	3.04139
WT-3	23						2300	3.36173
USP30-AS1 KO-1		15					15000	4.17609
USP30-AS1 KO-2		27					27000	4.43136
USP30-AS1 KO-3		20					20000	4.30103
48hpi	-1	-2	-3	-4	-5	-6	titter	log10
WT-1		16					16000	4.20412
WT-2		14					14000	4.14613
WT-3		12					12000	4.07918
USP30-AS1 KO-1			5				50000	4.69897
USP30-AS1 KO-2		50					50000	4.69897
USP30-AS1 KO-3		48					48000	4.68124
72hpi	-1	-2	-3	-4	-5	-6	titter	log10
WT-1		16					16000	4.20412
WT-2		6					6000	3.77815
WT-3		8					8000	3.90309
USP30-AS1 KO-1		53					53000	4.72428
USP30-AS1 KO-2		28					28000	4.44716
USP30-AS1 KO-3		29					29000	4.4624

## Sheet: Fig3A (right panel)
PR8	MOI=0.1	TPCK=0.5ug/ml	24/48/72 hpi
24hpi	-1	-2	-3	-4	-5	-6	titter
WT-1		44					44000
WT-2		55					55000
WT-3		49					49000
USP30-AS1 KO-1			31				310000
USP30-AS1 KO-2			34				340000
USP30-AS1 KO-3			49				490000
48hpi	-1	-2	-3	-4	-5	-6	titter
WT-1			35				350000
WT-2				10			1000000
WT-3				26			2600000
uASWKO-1					15		15000000
uASWKO-2					12		12000000
uASWKO-3					18		18000000
72hpi	-1	-2	-3	-4	-5	-6	titter
WT-1			30				300000
WT-2			66				660000
WT-3			75				750000
uASWKO-1				33			3300000
uASWKO-2				31			3100000
uASWKO-3				41			4100000
