# Supplementary material for: An interferon-stimulated long non-coding RNA USP30-AS1 as an immune modulator in influenza A virus infection
Source: PLoS Pathog. 2025 Jan 8;21(1):e1012854. doi: 10.1371/journal.ppat.1012854 (PMC11750089; doi:10.1371/journal.ppat.1012854)
Supplement: S4 Data — (XLSX) [file ppat.1012854.s015.xlsx]

## Sheet: Fig4A
Well	Well Position	Omit	Sample Name	Target Name	Task	Reporter	Quencher	CT	Ct Mean	Ct SD	Delta ct	Control mean of delta Ct	Delta delta Ct	Expression (FC)	FC Mean
1	A1	FALSE	JAKihb_IFNB_1	USP30-AS1	UNKNOWN	SYBR	None	35.4057	35.0284	0.519652	18.1631		4.23126	0.0532431	0.0723674
2	A2	FALSE	JAKihb_IFNB_1	USP30-AS1	UNKNOWN	SYBR	None	34.4357	35.0284	0.519652	17.1931		3.26126	0.104295
3	A3	FALSE	JAKihb_IFNB_1	USP30-AS1	UNKNOWN	SYBR	None	35.2439	35.0284	0.519652	18.0012		4.06942	0.0595639
4	A4	FALSE	JAKihb_IFNB_2	USP30-AS1	UNKNOWN	SYBR	None	Undetermined	35.9515	0.192103	N.A.		N.A.	N.A.	0.060401
5	A5	FALSE	JAKihb_IFNB_2	USP30-AS1	UNKNOWN	SYBR	None	35.8156	35.9515	0.192103	17.8516		3.91983	0.0660713
6	A6	FALSE	JAKihb_IFNB_2	USP30-AS1	UNKNOWN	SYBR	None	36.0873	35.9515	0.192103	18.1233		4.19151	0.0547306
7	A7	FALSE	JAKihb_IFNB_3	USP30-AS1	UNKNOWN	SYBR	None	34.5115	36.5835	2.79999	17.0931		3.16125	0.111781	0.0574062
8	A8	FALSE	JAKihb_IFNB_3	USP30-AS1	UNKNOWN	SYBR	None	35.4701	36.5835	2.79999	18.0517		4.11992	0.0575151
9	A9	FALSE	JAKihb_IFNB_3	USP30-AS1	UNKNOWN	SYBR	None	39.7689	36.5835	2.79999	22.3505		8.41872	0.00292223
10	A10	FALSE	no_JAKihb_IFNB_1	USP30-AS1	UNKNOWN	SYBR	None	31.7869	31.791	0.462143	14.2531	13.9318
11	A11	FALSE	no_JAKihb_IFNB_1	USP30-AS1	UNKNOWN	SYBR	None	31.331	31.791	0.462143	13.7973	13.9318
12	A12	FALSE	no_JAKihb_IFNB_1	USP30-AS1	UNKNOWN	SYBR	None	32.2553	31.791	0.462143	14.7215	13.9318
13	B1	FALSE	no_JAKihb_IFNB_2	USP30-AS1	UNKNOWN	SYBR	None	32.2618	31.5855	0.589038	14.3823	13.9318
14	B2	FALSE	no_JAKihb_IFNB_2	USP30-AS1	UNKNOWN	SYBR	None	31.3102	31.5855	0.589038	13.4307	13.9318
15	B3	FALSE	no_JAKihb_IFNB_2	USP30-AS1	UNKNOWN	SYBR	None	31.1846	31.5855	0.589038	13.305	13.9318
16	B4	FALSE	no_JAKihb_IFNB_3	USP30-AS1	UNKNOWN	SYBR	None	31.3452	31.3246	0.149839	13.8527	13.9318
17	B5	FALSE	no_JAKihb_IFNB_3	USP30-AS1	UNKNOWN	SYBR	None	31.1655	31.3246	0.149839	13.6731	13.9318
18	B6	FALSE	no_JAKihb_IFNB_3	USP30-AS1	UNKNOWN	SYBR	None	31.4631	31.3246	0.149839	13.9706	13.9318
Well	Well Position	Omit	Sample Name	Target Name	Task	Reporter	Quencher	CT	Ct Mean	Ct SD	Delta ct	Control mean of delta Ct	Delta delta Ct	Expression (FC)	FC Mean
25	C1	FALSE	JAKihb_IFNG_1	USP30-AS1	UNKNOWN	SYBR	None	34.8854	34.2247	0.706438	17.7202		3.70418	0.0767239	0.131467
26	C2	FALSE	JAKihb_IFNG_1	USP30-AS1	UNKNOWN	SYBR	None	34.3086	34.2247	0.706438	17.1433		3.1273	0.114443
27	C3	FALSE	JAKihb_IFNG_1	USP30-AS1	UNKNOWN	SYBR	None	33.48	34.2247	0.706438	16.3148		2.29879	0.203233
28	C4	FALSE	JAKihb_IFNG_2	USP30-AS1	UNKNOWN	SYBR	None	34.0345	34.6115	1.44892	16.6437		2.62765	0.161807	0.141456
29	C5	FALSE	JAKihb_IFNG_2	USP30-AS1	UNKNOWN	SYBR	None	33.5399	34.6115	1.44892	16.1491		2.13313	0.227962
30	C6	FALSE	JAKihb_IFNG_2	USP30-AS1	UNKNOWN	SYBR	None	36.26	34.6115	1.44892	18.8692		4.85319	0.0345974
31	C7	FALSE	JAKihb_IFNG_3	USP30-AS1	UNKNOWN	SYBR	None	34.4345	34.108	0.321469	17.0704		3.05437	0.120377	0.153447
32	C8	FALSE	JAKihb_IFNG_3	USP30-AS1	UNKNOWN	SYBR	None	34.0978	34.108	0.321469	16.7336		2.71762	0.152025
33	C9	FALSE	JAKihb_IFNG_3	USP30-AS1	UNKNOWN	SYBR	None	33.7918	34.108	0.321469	16.4277		2.41167	0.187938
34	C10	FALSE	no_JAKihb_IFNG_1	USP30-AS1	UNKNOWN	SYBR	None	31.5377	31.7023	0.151246	13.9853	14.016
35	C11	FALSE	no_JAKihb_IFNG_1	USP30-AS1	UNKNOWN	SYBR	None	31.8351	31.7023	0.151246	14.2827	14.016
36	C12	FALSE	no_JAKihb_IFNG_1	USP30-AS1	UNKNOWN	SYBR	None	31.7341	31.7023	0.151246	14.1816	14.016
37	D1	FALSE	no_JAKihb_IFNG_2	USP30-AS1	UNKNOWN	SYBR	None	31.5763	31.8232	0.395802	13.9041	14.016
38	D2	FALSE	no_JAKihb_IFNG_2	USP30-AS1	UNKNOWN	SYBR	None	31.6137	31.8232	0.395802	13.9415	14.016
39	D3	FALSE	no_JAKihb_IFNG_2	USP30-AS1	UNKNOWN	SYBR	None	32.2798	31.8232	0.395802	14.6076	14.016
40	D4	FALSE	no_JAKihb_IFNG_3	USP30-AS1	UNKNOWN	SYBR	None	31.1095	31.2862	0.153272	13.5703	14.016
41	D5	FALSE	no_JAKihb_IFNG_3	USP30-AS1	UNKNOWN	SYBR	None	31.3669	31.2862	0.153272	13.8278	14.016
42	D6	FALSE	no_JAKihb_IFNG_3	USP30-AS1	UNKNOWN	SYBR	None	31.3823	31.2862	0.153272	13.8432	14.016
Well	Well Position	Omit	Sample Name	Target Name	Task	Reporter	Quencher	CT	Ct Mean	Ct SD
49	E1	FALSE	JAKihb_IFNB_1	GAPDH	UNKNOWN	SYBR	None	17.1741	17.2426	0.0621575
50	E2	FALSE	JAKihb_IFNB_1	GAPDH	UNKNOWN	SYBR	None	17.2953	17.2426	0.0621575
51	E3	FALSE	JAKihb_IFNB_1	GAPDH	UNKNOWN	SYBR	None	17.2585	17.2426	0.0621575
52	E4	FALSE	JAKihb_IFNB_2	GAPDH	UNKNOWN	SYBR	None	17.8717	17.964	0.0851728
53	E5	FALSE	JAKihb_IFNB_2	GAPDH	UNKNOWN	SYBR	None	18.0396	17.964	0.0851728
54	E6	FALSE	JAKihb_IFNB_2	GAPDH	UNKNOWN	SYBR	None	17.9806	17.964	0.0851728
55	E7	FALSE	JAKihb_IFNB_3	GAPDH	UNKNOWN	SYBR	None	17.4013	17.4184	0.0841386
56	E8	FALSE	JAKihb_IFNB_3	GAPDH	UNKNOWN	SYBR	None	17.5098	17.4184	0.0841386
57	E9	FALSE	JAKihb_IFNB_3	GAPDH	UNKNOWN	SYBR	None	17.3441	17.4184	0.0841386
58	E10	FALSE	no_JAKihb_IFNB_1	GAPDH	UNKNOWN	SYBR	None	17.6692	17.5337	0.160552
59	E11	FALSE	no_JAKihb_IFNB_1	GAPDH	UNKNOWN	SYBR	None	17.3564	17.5337	0.160552
60	E12	FALSE	no_JAKihb_IFNB_1	GAPDH	UNKNOWN	SYBR	None	17.5756	17.5337	0.160552
61	F1	FALSE	no_JAKihb_IFNB_2	GAPDH	UNKNOWN	SYBR	None	18.109	17.8795	0.223686
62	F2	FALSE	no_JAKihb_IFNB_2	GAPDH	UNKNOWN	SYBR	None	17.6621	17.8795	0.223686
63	F3	FALSE	no_JAKihb_IFNB_2	GAPDH	UNKNOWN	SYBR	None	17.8676	17.8795	0.223686
64	F4	FALSE	no_JAKihb_IFNB_3	GAPDH	UNKNOWN	SYBR	None	17.5978	17.4924	0.1015
65	F5	FALSE	no_JAKihb_IFNB_3	GAPDH	UNKNOWN	SYBR	None	17.4843	17.4924	0.1015
66	F6	FALSE	no_JAKihb_IFNB_3	GAPDH	UNKNOWN	SYBR	None	17.3953	17.4924	0.1015
Well	Well Position	Omit	Sample Name	Target Name	Task	Reporter	Quencher	CT	Ct Mean	Ct SD
73	G1	FALSE	JAKihb_IFNG_1	GAPDH	UNKNOWN	SYBR	None	17.1153	17.1652	0.0573296
74	G2	FALSE	JAKihb_IFNG_1	GAPDH	UNKNOWN	SYBR	None	17.1526	17.1652	0.0573296
75	G3	FALSE	JAKihb_IFNG_1	GAPDH	UNKNOWN	SYBR	None	17.2278	17.1652	0.0573296
76	G4	FALSE	JAKihb_IFNG_2	GAPDH	UNKNOWN	SYBR	None	17.4028	17.3908	0.0128119
77	G5	FALSE	JAKihb_IFNG_2	GAPDH	UNKNOWN	SYBR	None	17.3773	17.3908	0.0128119
78	G6	FALSE	JAKihb_IFNG_2	GAPDH	UNKNOWN	SYBR	None	17.3922	17.3908	0.0128119
79	G7	FALSE	JAKihb_IFNG_3	GAPDH	UNKNOWN	SYBR	None	17.3009	17.3641	0.064681
80	G8	FALSE	JAKihb_IFNG_3	GAPDH	UNKNOWN	SYBR	None	17.4302	17.3641	0.064681
81	G9	FALSE	JAKihb_IFNG_3	GAPDH	UNKNOWN	SYBR	None	17.3613	17.3641	0.064681
82	G10	FALSE	no_JAKihb_IFNG_1	GAPDH	UNKNOWN	SYBR	None	17.5313	17.5524	0.10402
83	G11	FALSE	no_JAKihb_IFNG_1	GAPDH	UNKNOWN	SYBR	None	17.4606	17.5524	0.10402
84	G12	FALSE	no_JAKihb_IFNG_1	GAPDH	UNKNOWN	SYBR	None	17.6654	17.5524	0.10402
85	H1	FALSE	no_JAKihb_IFNG_2	GAPDH	UNKNOWN	SYBR	None	17.6027	17.6722	0.187931
86	H2	FALSE	no_JAKihb_IFNG_2	GAPDH	UNKNOWN	SYBR	None	17.885	17.6722	0.187931
87	H3	FALSE	no_JAKihb_IFNG_2	GAPDH	UNKNOWN	SYBR	None	17.5289	17.6722	0.187931
88	H4	FALSE	no_JAKihb_IFNG_3	GAPDH	UNKNOWN	SYBR	None	17.5844	17.5391	0.0406508
89	H5	FALSE	no_JAKihb_IFNG_3	GAPDH	UNKNOWN	SYBR	None	17.5271	17.5391	0.0406508
90	H6	FALSE	no_JAKihb_IFNG_3	GAPDH	UNKNOWN	SYBR	None	17.5058	17.5391	0.0406508
95	H11	FALSE	NEG-CTRL	GAPDH	UNKNOWN	SYBR	None	Undetermined
96	H12	FALSE	NEG-CTRL	USP30-AS1	UNKNOWN	SYBR	None	37.7285	37.7285

## Sheet: Fig4B
Well	Well Position	Omit	Sample Name	Target Name	Task	Reporter	Quencher	CT	Ct Mean	Ct SD	Delta ct	Control mean of delta Ct	Delta delta Ct	Expression (FC)	FC Mean
1	A1	FALSE	noFludarabine_IFNB_1	USP30-AS1	UNKNOWN	SYBR	None	31.1851	31.558	0.352842	14.7689	15.1971
2	A2	FALSE	noFludarabine_IFNB_1	USP30-AS1	UNKNOWN	SYBR	None	31.8866	31.558	0.352842	15.4704	15.1971
3	A3	FALSE	noFludarabine_IFNB_1	USP30-AS1	UNKNOWN	SYBR	None	31.6022	31.558	0.352842	15.1861	15.1971
4	A4	FALSE	noFludarabine_IFNB_2	USP30-AS1	UNKNOWN	SYBR	None	31.8636	32.2712	0.353247	14.725	15.1971
5	A5	FALSE	noFludarabine_IFNB_2	USP30-AS1	UNKNOWN	SYBR	None	32.4893	32.2712	0.353247	15.3507	15.1971
6	A6	FALSE	noFludarabine_IFNB_2	USP30-AS1	UNKNOWN	SYBR	None	32.4607	32.2712	0.353247	15.322	15.1971
7	A7	FALSE	noFludarabine_IFNB_3	USP30-AS1	UNKNOWN	SYBR	None	32.1837	32.4045	0.472851	15.0962	15.1971
8	A8	FALSE	noFludarabine_IFNB_3	USP30-AS1	UNKNOWN	SYBR	None	32.0825	32.4045	0.472851	14.995	15.1971
9	A9	FALSE	noFludarabine_IFNB_3	USP30-AS1	UNKNOWN	SYBR	None	32.9474	32.4045	0.472851	15.8598	15.1971
10	A10	FALSE	Fludarabine5um_IFNB_1	USP30-AS1	UNKNOWN	SYBR	None	32.7253	33.5102	0.711751	15.8658		0.668658	0.629091	0.397134
11	A11	FALSE	Fludarabine5um_IFNB_1	USP30-AS1	UNKNOWN	SYBR	None	34.1138	33.5102	0.711751	17.2542		2.0571	0.240299
12	A12	FALSE	Fludarabine5um_IFNB_1	USP30-AS1	UNKNOWN	SYBR	None	33.6915	33.5102	0.711751	16.8319		1.63481	0.322013
13	B1	FALSE	Fludarabine5um_IFNB_2	USP30-AS1	UNKNOWN	SYBR	None	33.9486	34.0749	0.371293	17.2454		2.04829	0.241771	0.226222
14	B2	FALSE	Fludarabine5um_IFNB_2	USP30-AS1	UNKNOWN	SYBR	None	33.7833	34.0749	0.371293	17.0801		1.88303	0.271113
15	B3	FALSE	Fludarabine5um_IFNB_2	USP30-AS1	UNKNOWN	SYBR	None	34.4929	34.0749	0.371293	17.7897		2.59263	0.165783
16	B4	FALSE	Fludarabine5um_IFNB_3	USP30-AS1	UNKNOWN	SYBR	None	33.9806	33.9036	0.0991426	17.217		2.01991	0.246574	0.260508
17	B5	FALSE	Fludarabine5um_IFNB_3	USP30-AS1	UNKNOWN	SYBR	None	33.7917	33.9036	0.0991426	17.0281		1.83103	0.281063
18	B6	FALSE	Fludarabine5um_IFNB_3	USP30-AS1	UNKNOWN	SYBR	None	33.9384	33.9036	0.0991426	17.1749		1.97774	0.253888
25	C1	FALSE	noFludarabine_IFNB_1	GAPDH	UNKNOWN	SYBR	None	16.2541	16.4162	0.146256
26	C2	FALSE	noFludarabine_IFNB_1	GAPDH	UNKNOWN	SYBR	None	16.4561	16.4162	0.146256
27	C3	FALSE	noFludarabine_IFNB_1	GAPDH	UNKNOWN	SYBR	None	16.5383	16.4162	0.146256
28	C4	FALSE	noFludarabine_IFNB_2	GAPDH	UNKNOWN	SYBR	None	16.9904	17.1386	0.150591
29	C5	FALSE	noFludarabine_IFNB_2	GAPDH	UNKNOWN	SYBR	None	17.134	17.1386	0.150591
30	C6	FALSE	noFludarabine_IFNB_2	GAPDH	UNKNOWN	SYBR	None	17.2915	17.1386	0.150591
31	C7	FALSE	noFludarabine_IFNB_3	GAPDH	UNKNOWN	SYBR	None	17.1015	17.0875	0.0771218
32	C8	FALSE	noFludarabine_IFNB_3	GAPDH	UNKNOWN	SYBR	None	17.1567	17.0875	0.0771218
33	C9	FALSE	noFludarabine_IFNB_3	GAPDH	UNKNOWN	SYBR	None	17.0043	17.0875	0.0771218
34	C10	FALSE	Fludarabine5um_IFNB_1	GAPDH	UNKNOWN	SYBR	None	16.9341	16.8595	0.0773852
35	C11	FALSE	Fludarabine5um_IFNB_1	GAPDH	UNKNOWN	SYBR	None	16.8648	16.8595	0.0773852
36	C12	FALSE	Fludarabine5um_IFNB_1	GAPDH	UNKNOWN	SYBR	None	16.7796	16.8595	0.0773852
37	D1	FALSE	Fludarabine5um_IFNB_2	GAPDH	UNKNOWN	SYBR	None	16.6107	16.7032	0.0829308
38	D2	FALSE	Fludarabine5um_IFNB_2	GAPDH	UNKNOWN	SYBR	None	16.7278	16.7032	0.0829308
39	D3	FALSE	Fludarabine5um_IFNB_2	GAPDH	UNKNOWN	SYBR	None	16.7711	16.7032	0.0829308
40	D4	FALSE	Fludarabine5um_IFNB_3	GAPDH	UNKNOWN	SYBR	None	16.6881	16.7636	0.0738007
41	D5	FALSE	Fludarabine5um_IFNB_3	GAPDH	UNKNOWN	SYBR	None	16.767	16.7636	0.0738007
42	D6	FALSE	Fludarabine5um_IFNB_3	GAPDH	UNKNOWN	SYBR	None	16.8356	16.7636	0.0738007
Well	Well Position	Omit	Sample Name	Target Name	Task	Reporter	Quencher	CT	Ct Mean	Ct SD	Delta ct	Control mean of delta Ct	Delta delta Ct	Expression (FC)	FC Mean
49	E1	FALSE	noFludarabine_IFNG_1	USP30-AS1	UNKNOWN	SYBR	None	31.3027	31.0326	0.279829	14.734	14.247
50	E2	FALSE	noFludarabine_IFNG_1	USP30-AS1	UNKNOWN	SYBR	None	31.0512	31.0326	0.279829	14.4824	14.247
51	E3	FALSE	noFludarabine_IFNG_1	USP30-AS1	UNKNOWN	SYBR	None	30.744	31.0326	0.279829	14.1752	14.247
52	E4	FALSE	noFludarabine_IFNG_2	USP30-AS1	UNKNOWN	SYBR	None	30.5464	31.0012	0.431714	13.6894	14.247
53	E5	FALSE	noFludarabine_IFNG_2	USP30-AS1	UNKNOWN	SYBR	None	31.0519	31.0012	0.431714	14.195	14.247
54	E6	FALSE	noFludarabine_IFNG_2	USP30-AS1	UNKNOWN	SYBR	None	31.4053	31.0012	0.431714	14.5484	14.247
55	E7	FALSE	noFludarabine_IFNG_3	USP30-AS1	UNKNOWN	SYBR	None	30.5832	30.6478	0.112364	14.0684	14.247
56	E8	FALSE	noFludarabine_IFNG_3	USP30-AS1	UNKNOWN	SYBR	None	30.7775	30.6478	0.112364	14.2627	14.247
57	E9	FALSE	noFludarabine_IFNG_3	USP30-AS1	UNKNOWN	SYBR	None	30.5826	30.6478	0.112364	14.0678	14.247
58	E10	FALSE	Fludarabine5um_IFNG_1	USP30-AS1	UNKNOWN	SYBR	None	30.5745	30.771	0.182264	13.8426		-0.404443	1.32358	1.16132
59	E11	FALSE	Fludarabine5um_IFNG_1	USP30-AS1	UNKNOWN	SYBR	None	30.9346	30.771	0.182264	14.2027		-0.044366	1.03123
60	E12	FALSE	Fludarabine5um_IFNG_1	USP30-AS1	UNKNOWN	SYBR	None	30.8038	30.771	0.182264	14.0718		-0.175222	1.12914
61	F1	FALSE	Fludarabine5um_IFNG_2	USP30-AS1	UNKNOWN	SYBR	None	31.2486	30.8854	0.317507	14.2911		0.0440453	0.969931	1.26705
62	F2	FALSE	Fludarabine5um_IFNG_2	USP30-AS1	UNKNOWN	SYBR	None	30.6605	30.8854	0.317507	13.703		-0.544011	1.45802
63	F3	FALSE	Fludarabine5um_IFNG_2	USP30-AS1	UNKNOWN	SYBR	None	30.747	30.8854	0.317507	13.7895		-0.457526	1.37319
64	F4	FALSE	Fludarabine5um_IFNG_3	USP30-AS1	UNKNOWN	SYBR	None	31.2497	30.9554	0.301596	14.5141		0.267009	0.831041	1.03405
65	F5	FALSE	Fludarabine5um_IFNG_3	USP30-AS1	UNKNOWN	SYBR	None	30.647	30.9554	0.301596	13.9114		-0.335685	1.26198
66	F6	FALSE	Fludarabine5um_IFNG_3	USP30-AS1	UNKNOWN	SYBR	None	30.9695	30.9554	0.301596	14.2339		-0.0131084	1.00913
73	G1	FALSE	noFludarabine_IFNG_1	GAPDH	UNKNOWN	SYBR	None	16.5333	16.5687	0.0579563
74	G2	FALSE	noFludarabine_IFNG_1	GAPDH	UNKNOWN	SYBR	None	16.6356	16.5687	0.0579563
75	G3	FALSE	noFludarabine_IFNG_1	GAPDH	UNKNOWN	SYBR	None	16.5373	16.5687	0.0579563
76	G4	FALSE	noFludarabine_IFNG_2	GAPDH	UNKNOWN	SYBR	None	16.7869	16.8569	0.235769
77	G5	FALSE	noFludarabine_IFNG_2	GAPDH	UNKNOWN	SYBR	None	16.6641	16.8569	0.235769
78	G6	FALSE	noFludarabine_IFNG_2	GAPDH	UNKNOWN	SYBR	None	17.1198	16.8569	0.235769
79	G7	FALSE	noFludarabine_IFNG_3	GAPDH	UNKNOWN	SYBR	None	16.4542	16.5148	0.0723069
80	G8	FALSE	noFludarabine_IFNG_3	GAPDH	UNKNOWN	SYBR	None	16.5948	16.5148	0.0723069
81	G9	FALSE	noFludarabine_IFNG_3	GAPDH	UNKNOWN	SYBR	None	16.4953	16.5148	0.0723069
82	G10	FALSE	Fludarabine5um_IFNG_1	GAPDH	UNKNOWN	SYBR	None	16.664	16.7319	0.0644522
83	G11	FALSE	Fludarabine5um_IFNG_1	GAPDH	UNKNOWN	SYBR	None	16.7396	16.7319	0.0644522
84	G12	FALSE	Fludarabine5um_IFNG_1	GAPDH	UNKNOWN	SYBR	None	16.7922	16.7319	0.0644522
85	H1	FALSE	Fludarabine5um_IFNG_2	GAPDH	UNKNOWN	SYBR	None	17.0167	16.9575	0.0526244
86	H2	FALSE	Fludarabine5um_IFNG_2	GAPDH	UNKNOWN	SYBR	None	16.9399	16.9575	0.0526244
87	H3	FALSE	Fludarabine5um_IFNG_2	GAPDH	UNKNOWN	SYBR	None	16.9159	16.9575	0.0526244
88	H4	FALSE	Fludarabine5um_IFNG_3	GAPDH	UNKNOWN	SYBR	None	16.7649	16.7356	0.0324157
89	H5	FALSE	Fludarabine5um_IFNG_3	GAPDH	UNKNOWN	SYBR	None	16.7008	16.7356	0.0324157
90	H6	FALSE	Fludarabine5um_IFNG_3	GAPDH	UNKNOWN	SYBR	None	16.7411	16.7356	0.0324157
95	H11	FALSE	neg-ctrl	GAPDH	UNKNOWN	SYBR	None	Undetermined
96	H12	FALSE	neg-ctrl	USP30-AS1	UNKNOWN	SYBR	None	Undetermined

## Sheet: Fig4C
Well	Well Position	Omit	Sample Name	Target Name	Task	Reporter	Quencher	CT	Ct Mean	Ct SD	Delta ct	Control mean of delta Ct	Delta delta Ct	Expression (FC)	FC Mean
1	A1	FALSE	no_stat3_ihb_IFNB_1	USP30-AS1	UNKNOWN	SYBR	None	30.4843	30.2329	0.217793	14.4171	14.3
2	A2	FALSE	no_stat3_ihb_IFNB_1	USP30-AS1	UNKNOWN	SYBR	None	30.1135	30.2329	0.217793	14.0463	14.3
3	A3	FALSE	no_stat3_ihb_IFNB_1	USP30-AS1	UNKNOWN	SYBR	None	30.101	30.2329	0.217793	14.0338	14.3
4	A4	FALSE	no_stat3_ihb_IFNB_2	USP30-AS1	UNKNOWN	SYBR	None	30.311	30.4379	0.111335	14.1592	14.3
5	A5	FALSE	no_stat3_ihb_IFNB_2	USP30-AS1	UNKNOWN	SYBR	None	30.5194	30.4379	0.111335	14.3676	14.3
6	A6	FALSE	no_stat3_ihb_IFNB_2	USP30-AS1	UNKNOWN	SYBR	None	30.4832	30.4379	0.111335	14.3314	14.3
7	A7	FALSE	no_stat3_ihb_IFNB_3	USP30-AS1	UNKNOWN	SYBR	None	31.3145	31.3032	0.241694	14.4595	14.3
8	A8	FALSE	no_stat3_ihb_IFNB_3	USP30-AS1	UNKNOWN	SYBR	None	31.056	31.3032	0.241694	14.2009	14.3
9	A9	FALSE	no_stat3_ihb_IFNB_3	USP30-AS1	UNKNOWN	SYBR	None	31.539	31.3032	0.241694	14.6839	14.3
10	A10	FALSE	stat3_ihb_IFNB_1	USP30-AS1	UNKNOWN	SYBR	None	32.0376	31.889	0.16876	13.4614		-0.838534	1.78823	1.99128
11	A11	FALSE	stat3_ihb_IFNB_1	USP30-AS1	UNKNOWN	SYBR	None	31.7055	31.889	0.16876	13.1294		-1.17056	2.251
12	A12	FALSE	stat3_ihb_IFNB_1	USP30-AS1	UNKNOWN	SYBR	None	31.924	31.889	0.16876	13.3479		-0.952041	1.93461
13	B1	FALSE	stat3_ihb_IFNB_2	USP30-AS1	UNKNOWN	SYBR	None	32.2715	31.6244	0.654503	15.0916		0.791592	0.577706	0.968197
14	B2	FALSE	stat3_ihb_IFNB_2	USP30-AS1	UNKNOWN	SYBR	None	31.6388	31.6244	0.654503	14.4588		0.158856	0.895735
15	B3	FALSE	stat3_ihb_IFNB_2	USP30-AS1	UNKNOWN	SYBR	None	30.9628	31.6244	0.654503	13.7828		-0.517175	1.43115
16	B4	FALSE	stat3_ihb_IFNB_3	USP30-AS1	UNKNOWN	SYBR	None	31.3947	31.4409	0.215899	14.2107		-0.0892955	1.06385	1.03796
17	B5	FALSE	stat3_ihb_IFNB_3	USP30-AS1	UNKNOWN	SYBR	None	31.2518	31.4409	0.215899	14.0677		-0.232276	1.17469
18	B6	FALSE	stat3_ihb_IFNB_3	USP30-AS1	UNKNOWN	SYBR	None	31.6761	31.4409	0.215899	14.492		0.192067	0.875351
25	C1	FALSE	no_stat3_ihb_IFNB_1	GAPDH	UNKNOWN	SYBR	None	15.8625	16.0672	0.181146
26	C2	FALSE	no_stat3_ihb_IFNB_1	GAPDH	UNKNOWN	SYBR	None	16.2069	16.0672	0.181146
27	C3	FALSE	no_stat3_ihb_IFNB_1	GAPDH	UNKNOWN	SYBR	None	16.1323	16.0672	0.181146
28	C4	FALSE	no_stat3_ihb_IFNB_2	GAPDH	UNKNOWN	SYBR	None	16.0134	16.1518	0.120533
29	C5	FALSE	no_stat3_ihb_IFNB_2	GAPDH	UNKNOWN	SYBR	None	16.2085	16.1518	0.120533
30	C6	FALSE	no_stat3_ihb_IFNB_2	GAPDH	UNKNOWN	SYBR	None	16.2335	16.1518	0.120533
31	C7	FALSE	no_stat3_ihb_IFNB_3	GAPDH	UNKNOWN	SYBR	None	16.871	16.8551	0.0940156
32	C8	FALSE	no_stat3_ihb_IFNB_3	GAPDH	UNKNOWN	SYBR	None	16.9401	16.8551	0.0940156
33	C9	FALSE	no_stat3_ihb_IFNB_3	GAPDH	UNKNOWN	SYBR	None	16.7541	16.8551	0.0940156
34	C10	FALSE	stat3_ihb_IFNB_1	GAPDH	UNKNOWN	SYBR	None	18.6664	18.5761	0.0782451
35	C11	FALSE	stat3_ihb_IFNB_1	GAPDH	UNKNOWN	SYBR	None	18.528	18.5761	0.0782451
36	C12	FALSE	stat3_ihb_IFNB_1	GAPDH	UNKNOWN	SYBR	None	18.5339	18.5761	0.0782451
37	D1	FALSE	stat3_ihb_IFNB_2	GAPDH	UNKNOWN	SYBR	None	17.0676	17.18	0.0981168
38	D2	FALSE	stat3_ihb_IFNB_2	GAPDH	UNKNOWN	SYBR	None	17.2239	17.18	0.0981168
39	D3	FALSE	stat3_ihb_IFNB_2	GAPDH	UNKNOWN	SYBR	None	17.2485	17.18	0.0981168
40	D4	FALSE	stat3_ihb_IFNB_3	GAPDH	UNKNOWN	SYBR	None	17.1366	17.1841	0.0439762
41	D5	FALSE	stat3_ihb_IFNB_3	GAPDH	UNKNOWN	SYBR	None	17.1922	17.1841	0.0439762
42	D6	FALSE	stat3_ihb_IFNB_3	GAPDH	UNKNOWN	SYBR	None	17.2234	17.1841	0.0439762
Well	Well Position	Omit	Sample Name	Target Name	Task	Reporter	Quencher	CT	Ct Mean	Ct SD	Delta ct	Control mean of delta Ct	Delta delta Ct	Expression (FC)	FC Mean
49	E1	FALSE	no_stat3_ihb_IFNG_1	USP30-AS1	UNKNOWN	SYBR	None	29.4882	29.7065	0.213796	13.2351	13.5626
50	E2	FALSE	no_stat3_ihb_IFNG_1	USP30-AS1	UNKNOWN	SYBR	None	29.9154	29.7065	0.213796	13.6624	13.5626
51	E3	FALSE	no_stat3_ihb_IFNG_1	USP30-AS1	UNKNOWN	SYBR	None	29.716	29.7065	0.213796	13.4629	13.5626
52	E4	FALSE	no_stat3_ihb_IFNG_2	USP30-AS1	UNKNOWN	SYBR	None	29.5378	29.631	0.132848	13.4681	13.5626
53	E5	FALSE	no_stat3_ihb_IFNG_2	USP30-AS1	UNKNOWN	SYBR	None	29.572	29.631	0.132848	13.5022	13.5626
54	E6	FALSE	no_stat3_ihb_IFNG_2	USP30-AS1	UNKNOWN	SYBR	None	29.7831	29.631	0.132848	13.7133	13.5626
55	E7	FALSE	no_stat3_ihb_IFNG_3	USP30-AS1	UNKNOWN	SYBR	None	30.0963	30.0742	0.028611	13.6951	13.5626
56	E8	FALSE	no_stat3_ihb_IFNG_3	USP30-AS1	UNKNOWN	SYBR	None	30.0419	30.0742	0.028611	13.6407	13.5626
57	E9	FALSE	no_stat3_ihb_IFNG_3	USP30-AS1	UNKNOWN	SYBR	None	30.0845	30.0742	0.028611	13.6833	13.5626
58	E10	FALSE	stat3_ihb_IFNG_1	USP30-AS1	UNKNOWN	SYBR	None	30.9529	31.0326	0.149495	13.9351		0.372535	0.772424	0.733499
59	E11	FALSE	stat3_ihb_IFNG_1	USP30-AS1	UNKNOWN	SYBR	None	30.9398	31.0326	0.149495	13.922		0.359388	0.779495
60	E12	FALSE	stat3_ihb_IFNG_1	USP30-AS1	UNKNOWN	SYBR	None	31.205	31.0326	0.149495	14.1872		0.624645	0.648579
61	F1	FALSE	stat3_ihb_IFNG_2	USP30-AS1	UNKNOWN	SYBR	None	31.4193	31.1116	0.556193	14.1722		0.609606	0.655376	0.854854
62	F2	FALSE	stat3_ihb_IFNG_2	USP30-AS1	UNKNOWN	SYBR	None	30.4696	31.1116	0.556193	13.2225		-0.340101	1.26585
63	F3	FALSE	stat3_ihb_IFNG_2	USP30-AS1	UNKNOWN	SYBR	None	31.446	31.1116	0.556193	14.1989		0.636343	0.643342
64	F4	FALSE	stat3_ihb_IFNG_3	USP30-AS1	UNKNOWN	SYBR	None	30.5458	30.5411	0.102646	13.5366		-0.0259402	1.01814	1.02318
65	F5	FALSE	stat3_ihb_IFNG_3	USP30-AS1	UNKNOWN	SYBR	None	30.4362	30.5411	0.102646	13.4271		-0.135521	1.09849
66	F6	FALSE	stat3_ihb_IFNG_3	USP30-AS1	UNKNOWN	SYBR	None	30.6413	30.5411	0.102646	13.6322		0.0696104	0.952895
73	G1	FALSE	no_stat3_ihb_IFNG_1	GAPDH	UNKNOWN	SYBR	None	16.2443	16.253	0.0201221
74	G2	FALSE	no_stat3_ihb_IFNG_1	GAPDH	UNKNOWN	SYBR	None	16.2388	16.253	0.0201221
75	G3	FALSE	no_stat3_ihb_IFNG_1	GAPDH	UNKNOWN	SYBR	None	16.2761	16.253	0.0201221
76	G4	FALSE	no_stat3_ihb_IFNG_2	GAPDH	UNKNOWN	SYBR	None	16.126	16.0698	0.080528
77	G5	FALSE	no_stat3_ihb_IFNG_2	GAPDH	UNKNOWN	SYBR	None	16.1058	16.0698	0.080528
78	G6	FALSE	no_stat3_ihb_IFNG_2	GAPDH	UNKNOWN	SYBR	None	15.9775	16.0698	0.080528
79	G7	FALSE	no_stat3_ihb_IFNG_3	GAPDH	UNKNOWN	SYBR	None	16.4213	16.4012	0.0218021
80	G8	FALSE	no_stat3_ihb_IFNG_3	GAPDH	UNKNOWN	SYBR	None	16.4041	16.4012	0.0218021
81	G9	FALSE	no_stat3_ihb_IFNG_3	GAPDH	UNKNOWN	SYBR	None	16.378	16.4012	0.0218021
82	G10	FALSE	stat3_ihb_IFNG_1	GAPDH	UNKNOWN	SYBR	None	17.0244	17.0178	0.0418148
83	G11	FALSE	stat3_ihb_IFNG_1	GAPDH	UNKNOWN	SYBR	None	16.9731	17.0178	0.0418148
84	G12	FALSE	stat3_ihb_IFNG_1	GAPDH	UNKNOWN	SYBR	None	17.0559	17.0178	0.0418148
85	H1	FALSE	stat3_ihb_IFNG_2	GAPDH	UNKNOWN	SYBR	None	17.3279	17.2471	0.0720942
86	H2	FALSE	stat3_ihb_IFNG_2	GAPDH	UNKNOWN	SYBR	None	17.224	17.2471	0.0720942
87	H3	FALSE	stat3_ihb_IFNG_2	GAPDH	UNKNOWN	SYBR	None	17.1894	17.2471	0.0720942
88	H4	FALSE	stat3_ihb_IFNG_3	GAPDH	UNKNOWN	SYBR	None	17.0497	17.0091	0.0372278
89	H5	FALSE	stat3_ihb_IFNG_3	GAPDH	UNKNOWN	SYBR	None	17.001	17.0091	0.0372278
90	H6	FALSE	stat3_ihb_IFNG_3	GAPDH	UNKNOWN	SYBR	None	16.9766	17.0091	0.0372278
95	H11	FALSE		GAPDH	UNKNOWN	SYBR	None	39.1206	39.1206
96	H12	FALSE		USP30-AS1	UNKNOWN	SYBR	None	Undetermined

## Sheet: Fig4D
Well	Well Position	Omit	Sample	Target	Task	Reporter	Quencher	Amp Status	Amp Score	Cq	Cq Confidence	Cq Mean	Cq SD	Delta Ct	Control mean	Delta delta Ct	Expression (FC)
7	A7	FALSE	DMSO+CA04	GAPDH	UNKNOWN	SYBR	None	AMP	1.46223	15.052	0.875861	14.5977	0.562343
19	B7	FALSE	DMSO+CA04	GAPDH	UNKNOWN	SYBR	None	AMP	1.45122	13.9687	0.798824	14.5977	0.562343
31	C7	FALSE	DMSO+CA04	GAPDH	UNKNOWN	SYBR	None	AMP	1.41216	14.7722	0.768481	14.5977	0.562343
43	D7	FALSE	DMSO+PR8	GAPDH	UNKNOWN	SYBR	None	AMP	1.46516	13.6455	0.824915	13.9393	0.262723
55	E7	FALSE	DMSO+PR8	GAPDH	UNKNOWN	SYBR	None	AMP	1.46337	14.0208	0.862513	13.9393	0.262723
67	F7	FALSE	DMSO+PR8	GAPDH	UNKNOWN	SYBR	None	AMP	1.42752	14.1517	0.827825	13.9393	0.262723
20	B8	FALSE	JAKI+CA04	GAPDH	UNKNOWN	SYBR	None	AMP	1.48459	15.0801	0.921406	14.7722	0.361172
32	C8	FALSE	JAKI+CA04	GAPDH	UNKNOWN	SYBR	None	AMP	1.4715	14.3747	0.895623	14.7722	0.361172
44	D8	FALSE	JAKI+CA04	GAPDH	UNKNOWN	SYBR	None	AMP	1.47838	14.8619	0.885528	14.7722	0.361172
56	E8	FALSE	JAKI+PR8	GAPDH	UNKNOWN	SYBR	None	AMP	1.46982	13.4408	0.802488	13.4681	0.0593734
68	F8	FALSE	JAKI+PR8	GAPDH	UNKNOWN	SYBR	None	AMP	1.48142	13.4272	0.891388	13.4681	0.0593734
80	G8	FALSE	JAKI+PR8	GAPDH	UNKNOWN	SYBR	None	AMP	1.46761	13.5362	0.868698	13.4681	0.0593734
33	C9	FALSE	WATER	GAPDH	UNKNOWN	SYBR	None	NO_AMP	0	UNDETERMINED	0
1	A1	FALSE	DMSO+CA04	USP30-AS1	UNKNOWN	SYBR	None	AMP	1.482	24.1128	0.897823	24.1777	0.0607657	9.51515	9.58008
13	B1	FALSE	DMSO+CA04	USP30-AS1	UNKNOWN	SYBR	None	AMP	1.4552	24.1872	0.86116	24.1777	0.0607657	9.58951	9.58008
25	C1	FALSE	DMSO+CA04	USP30-AS1	UNKNOWN	SYBR	None	AMP	1.46514	24.2332	0.840329	24.1777	0.0607657	9.63558	9.58008
37	D1	FALSE	DMSO+PR8	USP30-AS1	UNKNOWN	SYBR	None	AMP	1.45889	25.0354	0.886827	24.8098	0.2699	11.0961	10.8705
49	E1	FALSE	DMSO+PR8	USP30-AS1	UNKNOWN	SYBR	None	AMP	1.47269	24.5108	0.871609	24.8098	0.2699	10.5715	10.8705
61	F1	FALSE	DMSO+PR8	USP30-AS1	UNKNOWN	SYBR	None	AMP	1.45286	24.8833	0.856417	24.8098	0.2699	10.944	10.8705
14	B2	FALSE	JAKI+CA04	USP30-AS1	UNKNOWN	SYBR	None	AMP	1.4801	24.0665	0.922317	24.1407	0.214886	9.29427		-0.285811	1.2191
26	C2	FALSE	JAKI+CA04	USP30-AS1	UNKNOWN	SYBR	None	AMP	1.47038	23.9727	0.883962	24.1407	0.214886	9.20045		-0.379631	1.30101
38	D2	FALSE	JAKI+CA04	USP30-AS1	UNKNOWN	SYBR	None	AMP	1.47227	24.3828	0.914827	24.1407	0.214886	9.61058		0.0304959	0.979084
50	E2	FALSE	JAKI+PR8	USP30-AS1	UNKNOWN	SYBR	None	AMP	1.45907	24.8912	0.848949	24.4214	0.447053	11.4231		0.552645	0.681769
62	F2	FALSE	JAKI+PR8	USP30-AS1	UNKNOWN	SYBR	None	AMP	1.49566	24.0013	0.910433	24.4214	0.447053	10.5332		-0.337309	1.2634
74	G2	FALSE	JAKI+PR8	USP30-AS1	UNKNOWN	SYBR	None	AMP	1.47926	24.3717	0.858943	24.4214	0.447053	10.9036		0.0331276	0.977299
27	C3	FALSE	WATER	USP30-AS1	UNKNOWN	SYBR	None	NO_AMP	0.533886	UNDETERMINED	0

## Sheet: Fig4E
Well	Well Position	Omit	Sample Name	Target Name	Task	Reporter	Quencher	CT	Ct Mean	Ct SD	Delta Ct	Control mean of delta Ct	Delta delta Ct	Expression (FC)	Mean of FC
1	A1	FALSE	noIKKEihb_L_IFNB_1	USP30-AS1	UNKNOWN	SYBR	None	30.8206	30.6149	0.18769	14.9092	14.6499
2	A2	FALSE	noIKKEihb_L_IFNB_1	USP30-AS1	UNKNOWN	SYBR	None	30.5712	30.6149	0.18769	14.6598	14.6499
3	A3	FALSE	noIKKEihb_L_IFNB_1	USP30-AS1	UNKNOWN	SYBR	None	30.453	30.6149	0.18769	14.5416	14.6499
4	A4	FALSE	noIKKEihb_L_IFNB_2	USP30-AS1	UNKNOWN	SYBR	None	30.277	30.8884	0.591848	14.2016	14.6499
5	A5	FALSE	noIKKEihb_L_IFNB_2	USP30-AS1	UNKNOWN	SYBR	None	30.9296	30.8884	0.591848	14.8542	14.6499
6	A6	FALSE	noIKKEihb_L_IFNB_2	USP30-AS1	UNKNOWN	SYBR	None	31.4586	30.8884	0.591848	15.3832	14.6499
7	A7	FALSE	noIKKEihb_L_IFNB_3	USP30-AS1	UNKNOWN	SYBR	None	30.8023	30.5862	0.323201	14.6492	14.6499
8	A8	FALSE	noIKKEihb_L_IFNB_3	USP30-AS1	UNKNOWN	SYBR	None	30.2147	30.5862	0.323201	14.0616	14.6499
9	A9	FALSE	noIKKEihb_L_IFNB_3	USP30-AS1	UNKNOWN	SYBR	None	30.7418	30.5862	0.323201	14.5887	14.6499
10	A10	FALSE	IKKE20nm_IFNB_1	USP30-AS1	UNKNOWN	SYBR	None	29.9374	30.3695	0.383521	13.9057		-0.744201	1.67505	1.27211
11	A11	FALSE	IKKE20nm_IFNB_1	USP30-AS1	UNKNOWN	SYBR	None	30.5016	30.3695	0.383521	14.4699		-0.179992	1.13288
12	A12	FALSE	IKKE20nm_IFNB_1	USP30-AS1	UNKNOWN	SYBR	None	30.6695	30.3695	0.383521	14.6378		-0.0120785	1.00841
13	B1	FALSE	IKKE20nm_IFNB_2	USP30-AS1	UNKNOWN	SYBR	None	31.7803	31.6375	0.193936	15.355		0.705121	0.613391	0.681403
14	B2	FALSE	IKKE20nm_IFNB_2	USP30-AS1	UNKNOWN	SYBR	None	31.7155	31.6375	0.193936	15.2901		0.64025	0.641602
15	B3	FALSE	IKKE20nm_IFNB_2	USP30-AS1	UNKNOWN	SYBR	None	31.4167	31.6375	0.193936	14.9914		0.34151	0.789215
16	B4	FALSE	IKKE20nm_IFNB_3	USP30-AS1	UNKNOWN	SYBR	None	31.2972	30.9869	0.275776	15.1924		0.542483	0.686588	0.861427
17	B5	FALSE	IKKE20nm_IFNB_3	USP30-AS1	UNKNOWN	SYBR	None	30.8939	30.9869	0.275776	14.7891		0.139182	0.908034
18	B6	FALSE	IKKE20nm_IFNB_3	USP30-AS1	UNKNOWN	SYBR	None	30.7697	30.9869	0.275776	14.6649		0.0149982	0.989658
25	C1	FALSE	noIKKEihb_L_IFNB_1	GAPDH	UNKNOWN	SYBR	None	15.626	15.9114	0.264951
26	C2	FALSE	noIKKEihb_L_IFNB_1	GAPDH	UNKNOWN	SYBR	None	16.1495	15.9114	0.264951
27	C3	FALSE	noIKKEihb_L_IFNB_1	GAPDH	UNKNOWN	SYBR	None	15.9587	15.9114	0.264951
28	C4	FALSE	noIKKEihb_L_IFNB_2	GAPDH	UNKNOWN	SYBR	None	15.982	16.0754	0.108907
29	C5	FALSE	noIKKEihb_L_IFNB_2	GAPDH	UNKNOWN	SYBR	None	16.0492	16.0754	0.108907
30	C6	FALSE	noIKKEihb_L_IFNB_2	GAPDH	UNKNOWN	SYBR	None	16.195	16.0754	0.108907
31	C7	FALSE	noIKKEihb_L_IFNB_3	GAPDH	UNKNOWN	SYBR	None	16.1616	16.1531	0.0884215
32	C8	FALSE	noIKKEihb_L_IFNB_3	GAPDH	UNKNOWN	SYBR	None	16.237	16.1531	0.0884215
33	C9	FALSE	noIKKEihb_L_IFNB_3	GAPDH	UNKNOWN	SYBR	None	16.0607	16.1531	0.0884215
34	C10	FALSE	IKKE20nm_IFNB_1	GAPDH	UNKNOWN	SYBR	None	16.0811	16.0317	0.050739
35	C11	FALSE	IKKE20nm_IFNB_1	GAPDH	UNKNOWN	SYBR	None	16.0343	16.0317	0.050739
36	C12	FALSE	IKKE20nm_IFNB_1	GAPDH	UNKNOWN	SYBR	None	15.9797	16.0317	0.050739
37	D1	FALSE	IKKE20nm_IFNB_2	GAPDH	UNKNOWN	SYBR	None	16.3741	16.4253	0.0694367
38	D2	FALSE	IKKE20nm_IFNB_2	GAPDH	UNKNOWN	SYBR	None	16.3976	16.4253	0.0694367
39	D3	FALSE	IKKE20nm_IFNB_2	GAPDH	UNKNOWN	SYBR	None	16.5044	16.4253	0.0694367
40	D4	FALSE	IKKE20nm_IFNB_3	GAPDH	UNKNOWN	SYBR	None	16.124	16.1048	0.0239109
41	D5	FALSE	IKKE20nm_IFNB_3	GAPDH	UNKNOWN	SYBR	None	16.078	16.1048	0.0239109
42	D6	FALSE	IKKE20nm_IFNB_3	GAPDH	UNKNOWN	SYBR	None	16.1124	16.1048	0.0239109
Well	Well Position	Omit	Sample Name	Target Name	Task	Reporter	Quencher	CT	Ct Mean	Ct SD	Delta Ct	Control mean of delta Ct	Delta delta Ct	Expression (FC)	Mean of FC
49	E1	FALSE	noIKKEihb_H_IFNB_1	USP30-AS1	UNKNOWN	SYBR	None	31.2383	30.9388	0.263261	15.5111	15.5064
50	E2	FALSE	noIKKEihb_H_IFNB_1	USP30-AS1	UNKNOWN	SYBR	None	30.7437	30.9388	0.263261	15.0166	15.5064
51	E3	FALSE	noIKKEihb_H_IFNB_1	USP30-AS1	UNKNOWN	SYBR	None	30.8345	30.9388	0.263261	15.1073	15.5064
52	E4	FALSE	noIKKEihb_H_IFNB_2	USP30-AS1	UNKNOWN	SYBR	None	32.0659	31.9416	0.283789	15.889	15.5064
53	E5	FALSE	noIKKEihb_H_IFNB_2	USP30-AS1	UNKNOWN	SYBR	None	31.6169	31.9416	0.283789	15.4399	15.5064
54	E6	FALSE	noIKKEihb_H_IFNB_2	USP30-AS1	UNKNOWN	SYBR	None	32.142	31.9416	0.283789	15.9651	15.5064
55	E7	FALSE	noIKKEihb_H_IFNB_3	USP30-AS1	UNKNOWN	SYBR	None	31.1201	31.3325	0.194873	15.3303	15.5064
56	E8	FALSE	noIKKEihb_H_IFNB_3	USP30-AS1	UNKNOWN	SYBR	None	31.5031	31.3325	0.194873	15.7133	15.5064
57	E9	FALSE	noIKKEihb_H_IFNB_3	USP30-AS1	UNKNOWN	SYBR	None	31.3743	31.3325	0.194873	15.5845	15.5064
58	E10	FALSE	IKKE10um_IFNB_1	USP30-AS1	UNKNOWN	SYBR	None	32.2691	32.0874	0.228442	15.8189		0.312529	0.805229	0.921115
59	E11	FALSE	IKKE10um_IFNB_1	USP30-AS1	UNKNOWN	SYBR	None	32.1622	32.0874	0.228442	15.712		0.205645	0.867151
60	E12	FALSE	IKKE10um_IFNB_1	USP30-AS1	UNKNOWN	SYBR	None	31.831	32.0874	0.228442	15.3808		-0.125606	1.09097
61	F1	FALSE	IKKE10um_IFNB_2	USP30-AS1	UNKNOWN	SYBR	None	32.2201	31.7509	0.427745	15.4644		-0.041915	1.02948	1.46582
62	F2	FALSE	IKKE10um_IFNB_2	USP30-AS1	UNKNOWN	SYBR	None	31.3827	31.7509	0.427745	14.627		-0.87935	1.83955
63	F3	FALSE	IKKE10um_IFNB_2	USP30-AS1	UNKNOWN	SYBR	None	31.65	31.7509	0.427745	14.8943		-0.612043	1.52842
64	F4	FALSE	IKKE10um_IFNB_3	USP30-AS1	UNKNOWN	SYBR	None	31.0966	31.2236	0.26603	14.6931		-0.81323	1.75714	1.62676
65	F5	FALSE	IKKE10um_IFNB_3	USP30-AS1	UNKNOWN	SYBR	None	31.5294	31.2236	0.26603	15.1258		-0.380519	1.30181
66	F6	FALSE	IKKE10um_IFNB_3	USP30-AS1	UNKNOWN	SYBR	None	31.0449	31.2236	0.26603	14.6414		-0.864991	1.82133
73	G1	FALSE	noIKKEihb_H_IFNB_1	GAPDH	UNKNOWN	SYBR	None	15.6887	15.7271	0.0486717
74	G2	FALSE	noIKKEihb_H_IFNB_1	GAPDH	UNKNOWN	SYBR	None	15.7108	15.7271	0.0486717
75	G3	FALSE	noIKKEihb_H_IFNB_1	GAPDH	UNKNOWN	SYBR	None	15.7819	15.7271	0.0486717
76	G4	FALSE	noIKKEihb_H_IFNB_2	GAPDH	UNKNOWN	SYBR	None	16.0757	16.1769	0.0896897
77	G5	FALSE	noIKKEihb_H_IFNB_2	GAPDH	UNKNOWN	SYBR	None	16.2086	16.1769	0.0896897
78	G6	FALSE	noIKKEihb_H_IFNB_2	GAPDH	UNKNOWN	SYBR	None	16.2464	16.1769	0.0896897
79	G7	FALSE	noIKKEihb_H_IFNB_3	GAPDH	UNKNOWN	SYBR	None	15.8805	15.7898	0.105672
80	G8	FALSE	noIKKEihb_H_IFNB_3	GAPDH	UNKNOWN	SYBR	None	15.6738	15.7898	0.105672
81	G9	FALSE	noIKKEihb_H_IFNB_3	GAPDH	UNKNOWN	SYBR	None	15.8151	15.7898	0.105672
82	G10	FALSE	IKKE10um_IFNB_1	GAPDH	UNKNOWN	SYBR	None	16.3814	16.4502	0.071304
83	G11	FALSE	IKKE10um_IFNB_1	GAPDH	UNKNOWN	SYBR	None	16.4455	16.4502	0.071304
84	G12	FALSE	IKKE10um_IFNB_1	GAPDH	UNKNOWN	SYBR	None	16.5238	16.4502	0.071304
85	H1	FALSE	IKKE10um_IFNB_2	GAPDH	UNKNOWN	SYBR	None	16.7092	16.7557	0.141539
86	H2	FALSE	IKKE10um_IFNB_2	GAPDH	UNKNOWN	SYBR	None	16.9146	16.7557	0.141539
87	H3	FALSE	IKKE10um_IFNB_2	GAPDH	UNKNOWN	SYBR	None	16.6432	16.7557	0.141539
88	H4	FALSE	IKKE10um_IFNB_3	GAPDH	UNKNOWN	SYBR	None	16.4092	16.4035	0.049618
89	H5	FALSE	IKKE10um_IFNB_3	GAPDH	UNKNOWN	SYBR	None	16.4501	16.4035	0.049618
90	H6	FALSE	IKKE10um_IFNB_3	GAPDH	UNKNOWN	SYBR	None	16.3513	16.4035	0.049618
95	H11	FALSE	neg-ctrl	GAPDH	UNKNOWN	SYBR	None	Undetermined
96	H12	FALSE	neg-ctrl	USP30-AS1	UNKNOWN	SYBR	None	Undetermined

## Sheet: Fig4F
Well	Well Position	Omit	Sample Name	Target Name	Task	Reporter	Quencher	CT	Ct Mean	Ct SD	Delta Ct	Control mean of delta Ct	Delta delta Ct	Expression (FC)	Mean of FC
1	A1	FALSE	noIKKEihb_CA04_1	USP30-AS1	UNKNOWN	SYBR	None	30.3759	30.5692	0.16883	13.5952	13.6047
2	A2	FALSE	noIKKEihb_CA04_1	USP30-AS1	UNKNOWN	SYBR	None	30.6445	30.5692	0.16883	13.8638	13.6047
3	A3	FALSE	noIKKEihb_CA04_1	USP30-AS1	UNKNOWN	SYBR	None	30.6874	30.5692	0.16883	13.9067	13.6047
4	A4	FALSE	noIKKEihb_CA04_2	USP30-AS1	UNKNOWN	SYBR	None	30.2919	30.5379	0.231036	13.353	13.6047
5	A5	FALSE	noIKKEihb_CA04_2	USP30-AS1	UNKNOWN	SYBR	None	30.5715	30.5379	0.231036	13.6326	13.6047
6	A6	FALSE	noIKKEihb_CA04_2	USP30-AS1	UNKNOWN	SYBR	None	30.7503	30.5379	0.231036	13.8114	13.6047
7	A7	FALSE	noIKKEihb_CA04_3	USP30-AS1	UNKNOWN	SYBR	None	30.1742	30.3838	0.315671	13.217	13.6047
8	A8	FALSE	noIKKEihb_CA04_3	USP30-AS1	UNKNOWN	SYBR	None	30.2303	30.3838	0.315671	13.2732	13.6047
9	A9	FALSE	noIKKEihb_CA04_3	USP30-AS1	UNKNOWN	SYBR	None	30.7469	30.3838	0.315671	13.7897	13.6047
10	A10	FALSE	IKKEihb20nm_CA04_1	USP30-AS1	UNKNOWN	SYBR	None	30.1135	30.4393	0.547363	13.2995		-0.30527	1.23565	1.03031
11	A11	FALSE	IKKEihb20nm_CA04_1	USP30-AS1	UNKNOWN	SYBR	None	30.1331	30.4393	0.547363	13.319		-0.285765	1.21906
12	A12	FALSE	IKKEihb20nm_CA04_1	USP30-AS1	UNKNOWN	SYBR	None	31.0712	30.4393	0.547363	14.2571		0.652393	0.636224
13	B1	FALSE	IKKEihb20nm_CA04_2	USP30-AS1	UNKNOWN	SYBR	None	30.6341	30.5564	0.127892	13.9175		0.312734	0.805115	0.851912
14	B2	FALSE	IKKEihb20nm_CA04_2	USP30-AS1	UNKNOWN	SYBR	None	30.6263	30.5564	0.127892	13.9097		0.305003	0.80944
15	B3	FALSE	IKKEihb20nm_CA04_2	USP30-AS1	UNKNOWN	SYBR	None	30.4088	30.5564	0.127892	13.6922		0.0874551	0.941182
16	B4	FALSE	IKKEihb20nm_CA04_3	USP30-AS1	UNKNOWN	SYBR	None	30.4251	30.3892	0.0376808	13.9261		0.321407	0.800289	0.820679
17	B5	FALSE	IKKEihb20nm_CA04_3	USP30-AS1	UNKNOWN	SYBR	None	30.35	30.3892	0.0376808	13.851		0.246251	0.843084
18	B6	FALSE	IKKEihb20nm_CA04_3	USP30-AS1	UNKNOWN	SYBR	None	30.3924	30.3892	0.0376808	13.8934		0.288656	0.818665
25	C1	FALSE	noIKKEihb_CA04_1	GAPDH	UNKNOWN	SYBR	None	16.5654	16.7807	0.188427
26	C2	FALSE	noIKKEihb_CA04_1	GAPDH	UNKNOWN	SYBR	None	16.8612	16.7807	0.188427
27	C3	FALSE	noIKKEihb_CA04_1	GAPDH	UNKNOWN	SYBR	None	16.9155	16.7807	0.188427
28	C4	FALSE	noIKKEihb_CA04_2	GAPDH	UNKNOWN	SYBR	None	16.8673	16.9389	0.0627968
29	C5	FALSE	noIKKEihb_CA04_2	GAPDH	UNKNOWN	SYBR	None	16.9648	16.9389	0.0627968
30	C6	FALSE	noIKKEihb_CA04_2	GAPDH	UNKNOWN	SYBR	None	16.9846	16.9389	0.0627968
31	C7	FALSE	noIKKEihb_CA04_3	GAPDH	UNKNOWN	SYBR	None	16.9346	16.9572	0.154441
32	C8	FALSE	noIKKEihb_CA04_3	GAPDH	UNKNOWN	SYBR	None	17.1217	16.9572	0.154441
33	C9	FALSE	noIKKEihb_CA04_3	GAPDH	UNKNOWN	SYBR	None	16.8153	16.9572	0.154441
34	C10	FALSE	IKKEihb20nm_CA04_1	GAPDH	UNKNOWN	SYBR	None	16.7146	16.8141	0.0867434
35	C11	FALSE	IKKEihb20nm_CA04_1	GAPDH	UNKNOWN	SYBR	None	16.8741	16.8141	0.0867434
36	C12	FALSE	IKKEihb20nm_CA04_1	GAPDH	UNKNOWN	SYBR	None	16.8535	16.8141	0.0867434
37	D1	FALSE	IKKEihb20nm_CA04_2	GAPDH	UNKNOWN	SYBR	None	16.6302	16.7166	0.101506
38	D2	FALSE	IKKEihb20nm_CA04_2	GAPDH	UNKNOWN	SYBR	None	16.6912	16.7166	0.101506
39	D3	FALSE	IKKEihb20nm_CA04_2	GAPDH	UNKNOWN	SYBR	None	16.8284	16.7166	0.101506
40	D4	FALSE	IKKEihb20nm_CA04_3	GAPDH	UNKNOWN	SYBR	None	16.4982	16.499	0.0457641
41	D5	FALSE	IKKEihb20nm_CA04_3	GAPDH	UNKNOWN	SYBR	None	16.4537	16.499	0.0457641
42	D6	FALSE	IKKEihb20nm_CA04_3	GAPDH	UNKNOWN	SYBR	None	16.5452	16.499	0.0457641
Well	Well Position	Omit	Sample Name	Target Name	Task	Reporter	Quencher	CT	Ct Mean	Ct SD	Delta Ct	Control mean of delta Ct	Delta delta Ct	Expression (FC)	Mean of FC
49	E1	FALSE	noIKKEihb_re_CA04_1	USP30-AS1	UNKNOWN	SYBR	None	30.0655	30.4302	0.506871	13.4388	13.8155
50	E2	FALSE	noIKKEihb_re_CA04_1	USP30-AS1	UNKNOWN	SYBR	None	31.009	30.4302	0.506871	14.3823	13.8155
51	E3	FALSE	noIKKEihb_re_CA04_1	USP30-AS1	UNKNOWN	SYBR	None	30.2161	30.4302	0.506871	13.5894	13.8155
52	E4	FALSE	noIKKEihb_re_CA04_2	USP30-AS1	UNKNOWN	SYBR	None	30.3626	30.3751	0.0434072	13.9563	13.8155
53	E5	FALSE	noIKKEihb_re_CA04_2	USP30-AS1	UNKNOWN	SYBR	None	30.4234	30.3751	0.0434072	14.0171	13.8155
54	E6	FALSE	noIKKEihb_re_CA04_2	USP30-AS1	UNKNOWN	SYBR	None	30.3393	30.3751	0.0434072	13.933	13.8155
55	E7	FALSE	noIKKEihb_re_CA04_3	USP30-AS1	UNKNOWN	SYBR	None	30.4915	30.1439	0.333636	14.0219	13.8155
56	E8	FALSE	noIKKEihb_re_CA04_3	USP30-AS1	UNKNOWN	SYBR	None	30.1139	30.1439	0.333636	13.6443	13.8155
57	E9	FALSE	noIKKEihb_re_CA04_3	USP30-AS1	UNKNOWN	SYBR	None	29.8262	30.1439	0.333636	13.3567	13.8155
58	E10	FALSE	IKKEihb10um_CA04_1	USP30-AS1	UNKNOWN	SYBR	None	32.0861	31.8414	0.515952	15.05		1.23449	0.424992	0.526679
59	E11	FALSE	IKKEihb10um_CA04_1	USP30-AS1	UNKNOWN	SYBR	None	31.2487	31.8414	0.515952	14.2125		0.397006	0.759433
60	E12	FALSE	IKKEihb10um_CA04_1	USP30-AS1	UNKNOWN	SYBR	None	32.1895	31.8414	0.515952	15.1534		1.33784	0.395612
61	F1	FALSE	IKKEihb10um_CA04_2	USP30-AS1	UNKNOWN	SYBR	None	32.5839	31.7509	0.728817	15.0286		1.21302	0.431364	0.82931
62	F2	FALSE	IKKEihb10um_CA04_2	USP30-AS1	UNKNOWN	SYBR	None	31.4379	31.7509	0.728817	13.8825		0.0669827	0.954632
63	F3	FALSE	IKKEihb10um_CA04_2	USP30-AS1	UNKNOWN	SYBR	None	31.2309	31.7509	0.728817	13.6755		-0.140039	1.10193
64	F4	FALSE	IKKEihb10um_CA04_3	USP30-AS1	UNKNOWN	SYBR	None	32.044	31.2024	0.736588	14.8791		1.06357	0.478446	0.926774
65	F5	FALSE	IKKEihb10um_CA04_3	USP30-AS1	UNKNOWN	SYBR	None	30.6754	31.2024	0.736588	13.5104		-0.305105	1.23551
66	F6	FALSE	IKKEihb10um_CA04_3	USP30-AS1	UNKNOWN	SYBR	None	30.8878	31.2024	0.736588	13.7228		-0.0927043	1.06637
73	G1	FALSE	noIKKEihb_re_CA04_1	GAPDH	UNKNOWN	SYBR	None	16.4276	16.6267	0.324481
74	G2	FALSE	noIKKEihb_re_CA04_1	GAPDH	UNKNOWN	SYBR	None	17.0012	16.6267	0.324481
75	G3	FALSE	noIKKEihb_re_CA04_1	GAPDH	UNKNOWN	SYBR	None	16.4515	16.6267	0.324481
76	G4	FALSE	noIKKEihb_re_CA04_2	GAPDH	UNKNOWN	SYBR	None	16.352	16.4063	0.105812
77	G5	FALSE	noIKKEihb_re_CA04_2	GAPDH	UNKNOWN	SYBR	None	16.3386	16.4063	0.105812
78	G6	FALSE	noIKKEihb_re_CA04_2	GAPDH	UNKNOWN	SYBR	None	16.5282	16.4063	0.105812
79	G7	FALSE	noIKKEihb_re_CA04_3	GAPDH	UNKNOWN	SYBR	None	16.5067	16.4696	0.0624608
80	G8	FALSE	noIKKEihb_re_CA04_3	GAPDH	UNKNOWN	SYBR	None	16.5046	16.4696	0.0624608
81	G9	FALSE	noIKKEihb_re_CA04_3	GAPDH	UNKNOWN	SYBR	None	16.3975	16.4696	0.0624608
82	G10	FALSE	IKKEihb10um_CA04_1	GAPDH	UNKNOWN	SYBR	None	17.0373	17.0361	0.0359361
83	G11	FALSE	IKKEihb10um_CA04_1	GAPDH	UNKNOWN	SYBR	None	16.9996	17.0361	0.0359361
84	G12	FALSE	IKKEihb10um_CA04_1	GAPDH	UNKNOWN	SYBR	None	17.0715	17.0361	0.0359361
85	H1	FALSE	IKKEihb10um_CA04_2	GAPDH	UNKNOWN	SYBR	None	17.6885	17.5554	0.164299
86	H2	FALSE	IKKEihb10um_CA04_2	GAPDH	UNKNOWN	SYBR	None	17.6058	17.5554	0.164299
87	H3	FALSE	IKKEihb10um_CA04_2	GAPDH	UNKNOWN	SYBR	None	17.3718	17.5554	0.164299
88	H4	FALSE	IKKEihb10um_CA04_3	GAPDH	UNKNOWN	SYBR	None	17.1351	17.1649	0.0548412
89	H5	FALSE	IKKEihb10um_CA04_3	GAPDH	UNKNOWN	SYBR	None	17.2282	17.1649	0.0548412
90	H6	FALSE	IKKEihb10um_CA04_3	GAPDH	UNKNOWN	SYBR	None	17.1315	17.1649	0.0548412

## Sheet: Fig4G
Normalized counts
IFNB stimulation	IFNB stimulation
Mock	R848
124	66
78	73
80	71
