# Supplementary material for: An interferon-stimulated long non-coding RNA USP30-AS1 as an immune modulator in influenza A virus infection
Source: PLoS Pathog. 2025 Jan 8;21(1):e1012854. doi: 10.1371/journal.ppat.1012854 (PMC11750089; doi:10.1371/journal.ppat.1012854)
Supplement: S5 Data — (XLSX) [file ppat.1012854.s016.xlsx]

## Sheet: Fig5D
Well	Well Position	Omit	Sample	Target	Task	Reporter	Quencher	Amp Status	Amp Score	Cq	Cq Confidence	Cq Mean	Cq SD	Detla ct	Control mean of delta Ct	Delta delta Ct	Expression (FC)
24	B12	FALSE	CA04_KO	GAPDH	UNKNOWN	SYBR	None	AMP	1.5039	14.624	0.935992	14.57	0.0897132
36	C12	FALSE	CA04_KO	GAPDH	UNKNOWN	SYBR	None	AMP	1.50078	14.6196	0.945389	14.57	0.0897132
48	D12	FALSE	CA04_KO	GAPDH	UNKNOWN	SYBR	None	AMP	1.49891	14.4665	0.901558	14.57	0.0897132
12	A12	FALSE	CA04_WT	GAPDH	UNKNOWN	SYBR	None	AMP	1.50847	16.8191	0.944133	17.2816	0.407627
83	G11	FALSE	CA04_WT	GAPDH	UNKNOWN	SYBR	None	AMP	1.50243	17.437	0.923348	17.2816	0.407627
95	H11	FALSE	CA04_WT	GAPDH	UNKNOWN	SYBR	None	AMP	1.50499	17.5887	0.903358	17.2816	0.407627
47	D11	FALSE	mock_KO	GAPDH	UNKNOWN	SYBR	None	AMP	1.5013	13.9603	0.922692	13.8252	0.144749
59	E11	FALSE	mock_KO	GAPDH	UNKNOWN	SYBR	None	AMP	1.49328	13.8429	0.889104	13.8252	0.144749
71	F11	FALSE	mock_KO	GAPDH	UNKNOWN	SYBR	None	AMP	1.49428	13.6724	0.876847	13.8252	0.144749
11	A11	FALSE	mock_WT	GAPDH	UNKNOWN	SYBR	None	AMP	1.50421	14.238	0.899598	14.2086	0.0591689
23	B11	FALSE	mock_WT	GAPDH	UNKNOWN	SYBR	None	AMP	1.50476	14.1405	0.960872	14.2086	0.0591689
35	C11	FALSE	mock_WT	GAPDH	UNKNOWN	SYBR	None	AMP	1.5102	14.2473	0.925236	14.2086	0.0591689
60	E12	FALSE	WATER	GAPDH	UNKNOWN	SYBR	None	NO_AMP	1.15538	38	0.928521
18	B6	FALSE	CA04_KO	GBP1	UNKNOWN	SYBR	None	AMP	1.53896	18.5912	0.876514	18.598	0.246089	4.02122		-3.95123	15.4681
30	C6	FALSE	CA04_KO	GBP1	UNKNOWN	SYBR	None	AMP	1.53448	18.3554	0.858316	18.598	0.246089	3.78539		-4.18705	18.215
42	D6	FALSE	CA04_KO	GBP1	UNKNOWN	SYBR	None	AMP	1.52922	18.8474	0.894384	18.598	0.246089	4.27743		-3.69501	12.9512
6	A6	FALSE	CA04_WT	GBP1	UNKNOWN	SYBR	None	AMP	1.52972	24.7959	0.928254	25.254	0.474664	7.5143	7.97245
77	G5	FALSE	CA04_WT	GBP1	UNKNOWN	SYBR	None	AMP	1.52693	25.2226	0.911796	25.254	0.474664	7.94098	7.97245
89	H5	FALSE	CA04_WT	GBP1	UNKNOWN	SYBR	None	AMP	1.53972	25.7437	0.922608	25.254	0.474664	8.46206	7.97245
54	E6	FALSE	WATER	GBP1	UNKNOWN	SYBR	None	INCONCLUSIVE	1.34947	36.8065	0.954211	36.8065
20	B8	FALSE	CA04_KO	GBP2	UNKNOWN	SYBR	None	AMP	1.50125	20.7346	0.901917	20.6083	0.368546	6.16462		-3.09851	8.56534
32	C8	FALSE	CA04_KO	GBP2	UNKNOWN	SYBR	None	AMP	1.49499	20.8971	0.93274	20.6083	0.368546	6.32713		-2.936	7.65287
44	D8	FALSE	CA04_KO	GBP2	UNKNOWN	SYBR	None	AMP	1.49273	20.1933	0.886035	20.6083	0.368546	5.62324		-3.63989	12.4657
8	A8	FALSE	CA04_WT	GBP2	UNKNOWN	SYBR	None	AMP	1.5059	26.2406	0.93037	26.5447	0.363855	8.95899	9.26313
79	G7	FALSE	CA04_WT	GBP2	UNKNOWN	SYBR	None	AMP	1.50071	26.4458	0.921939	26.5447	0.363855	9.16417	9.26313
91	H7	FALSE	CA04_WT	GBP2	UNKNOWN	SYBR	None	AMP	1.50585	26.9478	0.93895	26.5447	0.363855	9.66622	9.26313
56	E8	FALSE	WATER	GBP2	UNKNOWN	SYBR	None	NO_AMP	0.322655	UNDETERMINED	0
14	B2	FALSE	CA04_KO	IL6	UNKNOWN	SYBR	None	AMP	1.51139	18.2113	0.891443	18.389	0.24474	3.6413		-7.21528	148.599
26	C2	FALSE	CA04_KO	IL6	UNKNOWN	SYBR	None	AMP	1.51291	18.2874	0.85189	18.389	0.24474	3.71743		-7.13915	140.961
38	D2	FALSE	CA04_KO	IL6	UNKNOWN	SYBR	None	AMP	1.51322	18.6681	0.895203	18.389	0.24474	4.09811		-6.75847	108.269
2	A2	FALSE	CA04_WT	IL6	UNKNOWN	SYBR	None	AMP	1.49643	27.7368	0.900475	28.1382	0.348058	10.4552	10.8566
73	G1	FALSE	CA04_WT	IL6	UNKNOWN	SYBR	None	AMP	1.49343	28.3205	0.894042	28.1382	0.348058	11.0389	10.8566
85	H1	FALSE	CA04_WT	IL6	UNKNOWN	SYBR	None	AMP	1.49244	28.3572	0.9125	28.1382	0.348058	11.0756	10.8566
50	E2	FALSE	WATER	IL6	UNKNOWN	SYBR	None	AMP	1.52056	29.094	0.982822	29.094
22	B10	FALSE	CA04_KO	ISG15	UNKNOWN	SYBR	None	AMP	1.54549	19.5446	0.927234	19.3641	0.156612	4.97461		-3.25049	9.51688
34	C10	FALSE	CA04_KO	ISG15	UNKNOWN	SYBR	None	AMP	1.53858	19.2826	0.909384	19.3641	0.156612	4.71256		-3.51253	11.4124
46	D10	FALSE	CA04_KO	ISG15	UNKNOWN	SYBR	None	AMP	1.53833	19.265	0.929194	19.3641	0.156612	4.69499		-3.53011	11.5523
10	A10	FALSE	CA04_WT	ISG15	UNKNOWN	SYBR	None	AMP	1.54875	24.4007	0.926326	25.5067	0.958006	7.11909	8.22509
81	G9	FALSE	CA04_WT	ISG15	UNKNOWN	SYBR	None	AMP	1.52645	26.0413	0.94257	25.5067	0.958006	8.7597	8.22509
93	H9	FALSE	CA04_WT	ISG15	UNKNOWN	SYBR	None	AMP	1.54517	26.0781	0.933644	25.5067	0.958006	8.79649	8.22509
58	E10	FALSE	WATER	ISG15	UNKNOWN	SYBR	None	NO_AMP	0	UNDETERMINED	0

## Sheet: Fig5E
	CA04 infected WT	CA04 infected USP30-AS1-/-
CCL5	0	56.62
	0	33.43
	0.02	33.35
CCL2	0	3458.9
	0	2657.71
	0	2064.63
IL6	0	663.28
	0	498.11
	0	474.49
IL8	50.6	1060.54
	36.98	742.7
	55.12	675.3

## Sheet: Fig5F
Well	Well Position	Omit	Sample	Target	Task	Reporter	Quencher	Amp Status	Amp Score	Cq	Cq Confidence	Cq Mean	Cq SD	Delta Ct	Mean of mock delta Ct	Delta delta Ct	Expression (FC)
24	B12	FALSE	100ng/ml_IFNG_KO	GAPDH	UNKNOWN	SYBR	None	AMP	1.50312	13.2981	0.920002	13.4052	0.0927468
36	C12	FALSE	100ng/ml_IFNG_KO	GAPDH	UNKNOWN	SYBR	None	AMP	1.49656	13.4593	0.858325	13.4052	0.0927468
48	D12	FALSE	100ng/ml_IFNG_KO	GAPDH	UNKNOWN	SYBR	None	AMP	1.50447	13.4582	0.913847	13.4052	0.0927468
12	A12	FALSE	100ng/ml_IFNG_WT	GAPDH	UNKNOWN	SYBR	None	AMP	1.50422	13.5001	0.935884	13.6695	0.170127
83	G11	FALSE	100ng/ml_IFNG_WT	GAPDH	UNKNOWN	SYBR	None	AMP	1.51203	13.668	0.901614	13.6695	0.170127
95	H11	FALSE	100ng/ml_IFNG_WT	GAPDH	UNKNOWN	SYBR	None	AMP	1.49874	13.8403	0.889723	13.6695	0.170127
60	E12	FALSE	WATER	GAPDH	UNKNOWN	SYBR	None	NO_AMP	1.14473	38	0.946999
20	B8	FALSE	100ng/ml_IFNG_KO	GBP2	UNKNOWN	SYBR	None	AMP	1.5039	18.6945	0.915055	18.9144	0.325501	5.28929		-1.98828	3.96763
32	C8	FALSE	100ng/ml_IFNG_KO	GBP2	UNKNOWN	SYBR	None	AMP	1.49747	19.2883	0.917852	18.9144	0.325501	5.88309		-1.39448	2.62894
44	D8	FALSE	100ng/ml_IFNG_KO	GBP2	UNKNOWN	SYBR	None	AMP	1.50073	18.7603	0.895336	18.9144	0.325501	5.35509		-1.92247	3.79072
8	A8	FALSE	100ng/ml_IFNG_WT	GBP2	UNKNOWN	SYBR	None	AMP	1.49987	21.2743	0.971503	20.947	0.283479	7.60485	7.27757
79	G7	FALSE	100ng/ml_IFNG_WT	GBP2	UNKNOWN	SYBR	None	AMP	1.50993	20.7784	0.908777	20.947	0.283479	7.10894	7.27757
91	H7	FALSE	100ng/ml_IFNG_WT	GBP2	UNKNOWN	SYBR	None	AMP	1.50391	20.7884	0.879001	20.947	0.283479	7.11891	7.27757
56	E8	FALSE	WATER	GBP2	UNKNOWN	SYBR	None	NO_AMP	1.1389	38	0.872097
14	B2	FALSE	100ng/ml_IFNG_KO	IL6	UNKNOWN	SYBR	None	AMP	1.52161	21.789	0.89767	21.8309	0.0819678	8.38379		-6.78414	110.212
26	C2	FALSE	100ng/ml_IFNG_KO	IL6	UNKNOWN	SYBR	None	AMP	1.5055	21.9254	0.908245	21.8309	0.0819678	8.52019		-6.64774	100.27
38	D2	FALSE	100ng/ml_IFNG_KO	IL6	UNKNOWN	SYBR	None	AMP	1.52236	21.7784	0.917326	21.8309	0.0819678	8.37323		-6.7947	111.022
2	A2	FALSE	100ng/ml_IFNG_WT	IL6	UNKNOWN	SYBR	None	AMP	1.5007	28.9828	0.886405	28.8374	0.126361	15.3133	15.1679	0.145375	0.904144
73	G1	FALSE	100ng/ml_IFNG_WT	IL6	UNKNOWN	SYBR	None	AMP	1.51226	28.7755	0.939981	28.8374	0.126361	15.1061	15.1679
85	H1	FALSE	100ng/ml_IFNG_WT	IL6	UNKNOWN	SYBR	None	AMP	1.50172	28.7539	0.913973	28.8374	0.126361	15.0844	15.1679
50	E2	FALSE	WATER	IL6	UNKNOWN	SYBR	None	AMP	1.51816	30.0968	0.983502	30.0968
22	B10	FALSE	100ng/ml_IFNG_KO	ISG15	UNKNOWN	SYBR	None	AMP	1.54924	23.2274	0.91306	23.4297	0.17929	9.82218		-1.17887	2.26399
34	C10	FALSE	100ng/ml_IFNG_KO	ISG15	UNKNOWN	SYBR	None	AMP	1.51887	23.569	0.891271	23.4297	0.17929	10.1638		-0.837274	1.78667
46	D10	FALSE	100ng/ml_IFNG_KO	ISG15	UNKNOWN	SYBR	None	AMP	1.54817	23.4926	0.896498	23.4297	0.17929	10.0874		-0.913626	1.88377
10	A10	FALSE	100ng/ml_IFNG_WT	ISG15	UNKNOWN	SYBR	None	AMP	1.55147	24.4867	0.90699	24.6705	0.16267	10.8173	11.001
81	G9	FALSE	100ng/ml_IFNG_WT	ISG15	UNKNOWN	SYBR	None	AMP	1.55576	24.7288	0.923896	24.6705	0.16267	11.0593	11.001
93	H9	FALSE	100ng/ml_IFNG_WT	ISG15	UNKNOWN	SYBR	None	AMP	1.54854	24.796	0.922273	24.6705	0.16267	11.1266	11.001
58	E10	FALSE	WATER	ISG15	UNKNOWN	SYBR	None	NO_AMP	1.23162	38	0.918222
16	B4	FALSE	100ng/ml_IFNG_KO	TNF	UNKNOWN	SYBR	None	AMP	1.53653	25.451	0.909754	25.6527	0.25	12.0458		-0.857591	1.81201
28	C4	FALSE	100ng/ml_IFNG_KO	TNF	UNKNOWN	SYBR	None	AMP	1.53539	25.9324	0.922067	25.6527	0.25	12.5272		-0.37623	1.29795
40	D4	FALSE	100ng/ml_IFNG_KO	TNF	UNKNOWN	SYBR	None	AMP	1.53339	25.5746	0.897937	25.6527	0.25	12.1694		-0.734038	1.66329
4	A4	FALSE	100ng/ml_IFNG_WT	TNF	UNKNOWN	SYBR	None	AMP	1.54068	26.6486	0.942127	26.5729	0.266414	12.9792	12.9034
75	G3	FALSE	100ng/ml_IFNG_WT	TNF	UNKNOWN	SYBR	None	AMP	1.55048	26.2768	0.93617	26.5729	0.266414	12.6073	12.9034
87	H3	FALSE	100ng/ml_IFNG_WT	TNF	UNKNOWN	SYBR	None	AMP	1.53525	26.7932	0.91789	26.5729	0.266414	13.1237	12.9034
52	E4	FALSE	WATER	TNF	UNKNOWN	SYBR	None	AMP	1.43076	16.4824	0.895438	16.7023	0.247468
18	B6	FALSE	100ng/ml_IFNG_KO	GBP1	UNKNOWN	SYBR	None	AMP	1.53274	16.4824	0.895438	16.7023	0.247468	3.07722		-1.87617	3.671
30	C6	FALSE	100ng/ml_IFNG_KO	GBP1	UNKNOWN	SYBR	None	AMP	1.53397	16.9703	0.898938	16.7023	0.247468	3.56509		-1.3883	2.6177
42	D6	FALSE	100ng/ml_IFNG_KO	GBP1	UNKNOWN	SYBR	None	AMP	1.53853	16.6542	0.869073	16.7023	0.247468	3.24899		-1.7044	3.25892
6	A6	FALSE	100ng/ml_IFNG_WT	GBP1	UNKNOWN	SYBR	None	AMP	1.53992	18.6595	0.916996	18.6228	0.255272	4.99003	4.95339
77	G5	FALSE	100ng/ml_IFNG_WT	GBP1	UNKNOWN	SYBR	None	AMP	1.53877	18.3512	0.907788	18.6228	0.255272	4.68178	4.95339
89	H5	FALSE	100ng/ml_IFNG_WT	GBP1	UNKNOWN	SYBR	None	AMP	1.52852	18.8578	0.865606	18.6228	0.255272	5.18836	4.95339
