# Supplementary material for: An interferon-stimulated long non-coding RNA USP30-AS1 as an immune modulator in influenza A virus infection
Source: PLoS Pathog. 2025 Jan 8;21(1):e1012854. doi: 10.1371/journal.ppat.1012854 (PMC11750089; doi:10.1371/journal.ppat.1012854)
Supplement: S6 Data — (XLSX) [file ppat.1012854.s017.xlsx]

## Sheet: S5D
Well	Well Position	Omit	Sample Name	Target Name	Task	Reporter	Quencher	CT	Ct Mean	Ct SD	Delta ct	Mean of control of delta Ct	Delta delta Ct	Expression (FC)	FC mean
1	A1	FALSE	ent_CA04_vRNA_WT_1	CA04_M	UNKNOWN	SYBR	None	18.4427	18.4153	0.0362542	-0.57523	-0.56618
2	A2	FALSE	ent_CA04_vRNA_WT_1	CA04_M	UNKNOWN	SYBR	None	18.4291	18.4153	0.0362542	-0.588835	-0.56618
3	A3	FALSE	ent_CA04_vRNA_WT_1	CA04_M	UNKNOWN	SYBR	None	18.3742	18.4153	0.0362542	-0.643711	-0.56618
4	A4	FALSE	ent_CA04_vRNA_WT_2	CA04_M	UNKNOWN	SYBR	None	18.4479	18.4726	0.0315302	-0.61722	-0.56618
5	A5	FALSE	ent_CA04_vRNA_WT_2	CA04_M	UNKNOWN	SYBR	None	18.5081	18.4726	0.0315302	-0.557007	-0.56618
6	A6	FALSE	ent_CA04_vRNA_WT_2	CA04_M	UNKNOWN	SYBR	None	18.4618	18.4726	0.0315302	-0.603338	-0.56618
7	A7	FALSE	ent_CA04_vRNA_WT_3	CA04_M	UNKNOWN	SYBR	None	18.427	18.4909	0.152451	-0.567318	-0.56618
8	A8	FALSE	ent_CA04_vRNA_WT_3	CA04_M	UNKNOWN	SYBR	None	18.3808	18.4909	0.152451	-0.613535	-0.56618
9	A9	FALSE	ent_CA04_vRNA_WT_3	CA04_M	UNKNOWN	SYBR	None	18.6649	18.4909	0.152451	-0.329424	-0.56618
10	A10	FALSE	ent_CA04_vRNA_USP30-AS1_KO_1	CA04_M	UNKNOWN	SYBR	None	18.8622	18.8568	0.0172176	-0.105804		0.460375	0.726797	0.729548
11	A11	FALSE	ent_CA04_vRNA_USP30-AS1_KO_1	CA04_M	UNKNOWN	SYBR	None	18.8707	18.8568	0.0172176	-0.0973015		0.468878	0.722526
12	A12	FALSE	ent_CA04_vRNA_USP30-AS1_KO_1	CA04_M	UNKNOWN	SYBR	None	18.8375	18.8568	0.0172176	-0.130451		0.435728	0.73932
13	B1	FALSE	ent_CA04_vRNA_USP30-AS1_KO_2	CA04_M	UNKNOWN	SYBR	None	18.7837	18.6952	0.082656	-0.481182		0.0849976	0.942786	1.0035
14	B2	FALSE	ent_CA04_vRNA_USP30-AS1_KO_2	CA04_M	UNKNOWN	SYBR	None	18.682	18.6952	0.082656	-0.58289		-0.0167099	1.01165
15	B3	FALSE	ent_CA04_vRNA_USP30-AS1_KO_2	CA04_M	UNKNOWN	SYBR	None	18.62	18.6952	0.082656	-0.644897		-0.0787178	1.05608
16	B4	FALSE	ent_CA04_vRNA_USP30-AS1_KO_3	CA04_M	UNKNOWN	SYBR	None	18.6613	18.6798	0.0378672	-0.328293		0.237887	0.847986	0.837359
17	B5	FALSE	ent_CA04_vRNA_USP30-AS1_KO_3	CA04_M	UNKNOWN	SYBR	None	18.6548	18.6798	0.0378672	-0.334806		0.231373	0.851824
18	B6	FALSE	ent_CA04_vRNA_USP30-AS1_KO_3	CA04_M	UNKNOWN	SYBR	None	18.7234	18.6798	0.0378672	-0.266205		0.299975	0.812267
19	B7	FALSE	ent_CA04_mRNA_WT_1	GAPDH	UNKNOWN	SYBR	None	19.048	19.0179	0.0275346
20	B8	FALSE	ent_CA04_mRNA_WT_1	GAPDH	UNKNOWN	SYBR	None	18.994	19.0179	0.0275346
21	B9	FALSE	ent_CA04_mRNA_WT_1	GAPDH	UNKNOWN	SYBR	None	19.0117	19.0179	0.0275346
22	B10	FALSE	ent_CA04_mRNA_WT_2	GAPDH	UNKNOWN	SYBR	None	19.03	19.0651	0.0394351
23	B11	FALSE	ent_CA04_mRNA_WT_2	GAPDH	UNKNOWN	SYBR	None	19.0575	19.0651	0.0394351
24	B12	FALSE	ent_CA04_mRNA_WT_2	GAPDH	UNKNOWN	SYBR	None	19.1078	19.0651	0.0394351
25	C1	FALSE	ent_CA04_mRNA_WT_3	GAPDH	UNKNOWN	SYBR	None	19.0302	18.9943	0.0716769
26	C2	FALSE	ent_CA04_mRNA_WT_3	GAPDH	UNKNOWN	SYBR	None	19.041	18.9943	0.0716769
27	C3	FALSE	ent_CA04_mRNA_WT_3	GAPDH	UNKNOWN	SYBR	None	18.9118	18.9943	0.0716769
28	C4	FALSE	ent_CA04_mRNA_USP30-AS1_KO_1	GAPDH	UNKNOWN	SYBR	None	18.8615	18.968	0.101801
29	C5	FALSE	ent_CA04_mRNA_USP30-AS1_KO_1	GAPDH	UNKNOWN	SYBR	None	18.9782	18.968	0.101801
30	C6	FALSE	ent_CA04_mRNA_USP30-AS1_KO_1	GAPDH	UNKNOWN	SYBR	None	19.0643	18.968	0.101801
31	C7	FALSE	ent_CA04_mRNA_USP30-AS1_KO_2	GAPDH	UNKNOWN	SYBR	None	19.1716	19.2648	0.103207
32	C8	FALSE	ent_CA04_mRNA_USP30-AS1_KO_2	GAPDH	UNKNOWN	SYBR	None	19.3757	19.2648	0.103207
33	C9	FALSE	ent_CA04_mRNA_USP30-AS1_KO_2	GAPDH	UNKNOWN	SYBR	None	19.2472	19.2648	0.103207
34	C10	FALSE	ent_CA04_mRNA_USP30-AS1_KO_3	GAPDH	UNKNOWN	SYBR	None	18.9863	18.9896	0.0360393
35	C11	FALSE	ent_CA04_mRNA_USP30-AS1_KO_3	GAPDH	UNKNOWN	SYBR	None	19.0271	18.9896	0.0360393
36	C12	FALSE	ent_CA04_mRNA_USP30-AS1_KO_3	GAPDH	UNKNOWN	SYBR	None	18.9552	18.9896	0.0360393
Well	Well Position	Omit	Sample Name	Target Name	Task	Reporter	Quencher	CT	Ct Mean	Ct SD	Delta ct	Mean of control of delta Ct	Delta delta Ct	Expression (FC)	FC mean
37	D1	FALSE	ent_PR8_vRNA_WT_1	PR8_M	UNKNOWN	SYBR	None	21.8145	21.9628	0.129107	2.11037	2.70727
38	D2	FALSE	ent_PR8_vRNA_WT_1	PR8_M	UNKNOWN	SYBR	None	22.0239	21.9628	0.129107	2.31984	2.70727
39	D3	FALSE	ent_PR8_vRNA_WT_1	PR8_M	UNKNOWN	SYBR	None	22.05	21.9628	0.129107	2.34587	2.70727
40	D4	FALSE	ent_PR8_vRNA_WT_2	PR8_M	UNKNOWN	SYBR	None	21.9645	22.0345	0.0832623	2.73679	2.70727
41	D5	FALSE	ent_PR8_vRNA_WT_2	PR8_M	UNKNOWN	SYBR	None	22.0125	22.0345	0.0832623	2.78488	2.70727
42	D6	FALSE	ent_PR8_vRNA_WT_2	PR8_M	UNKNOWN	SYBR	None	22.1266	22.0345	0.0832623	2.8989	2.70727
43	D7	FALSE	ent_PR8_vRNA_WT_3	PR8_M	UNKNOWN	SYBR	None	22.103	22.1946	0.0844294	2.96467	2.70727
44	D8	FALSE	ent_PR8_vRNA_WT_3	PR8_M	UNKNOWN	SYBR	None	22.2693	22.1946	0.0844294	3.13098	2.70727
45	D9	FALSE	ent_PR8_vRNA_WT_3	PR8_M	UNKNOWN	SYBR	None	22.2115	22.1946	0.0844294	3.07318	2.70727
46	D10	FALSE	ent_PR8_vRNA_USP30-AS1_KO_1	PR8_M	UNKNOWN	SYBR	None	22.1997	22.1096	0.0781735	2.98302		0.275746	0.826023	0.880133
47	D11	FALSE	ent_PR8_vRNA_USP30-AS1_KO_1	PR8_M	UNKNOWN	SYBR	None	22.0686	22.1096	0.0781735	2.8519		0.144623	0.904615
48	D12	FALSE	ent_PR8_vRNA_USP30-AS1_KO_1	PR8_M	UNKNOWN	SYBR	None	22.0604	22.1096	0.0781735	2.84371		0.136439	0.909762
49	E1	FALSE	ent_PR8_vRNA_USP30-AS1_KO_2	PR8_M	UNKNOWN	SYBR	None	21.8632	22.0041	0.129063	2.31426		-0.393012	1.31313	1.19411
50	E2	FALSE	ent_PR8_vRNA_USP30-AS1_KO_2	PR8_M	UNKNOWN	SYBR	None	22.0327	22.0041	0.129063	2.48378		-0.223493	1.16756
51	E3	FALSE	ent_PR8_vRNA_USP30-AS1_KO_2	PR8_M	UNKNOWN	SYBR	None	22.1165	22.0041	0.129063	2.5676		-0.139673	1.10166
52	E4	FALSE	ent_PR8_vRNA_USP30-AS1_KO_3	PR8_M	UNKNOWN	SYBR	None	21.9425	22.0087	0.0895058	2.63507		-0.0722059	1.05132	1.00545
53	E5	FALSE	ent_PR8_vRNA_USP30-AS1_KO_3	PR8_M	UNKNOWN	SYBR	None	21.973	22.0087	0.0895058	2.66561		-0.0416654	1.0293
54	E6	FALSE	ent_PR8_vRNA_USP30-AS1_KO_3	PR8_M	UNKNOWN	SYBR	None	22.1105	22.0087	0.0895058	2.80309		0.0958201	0.93574
55	E7	FALSE	ent_PR8_mRNA_WT_1	GAPDH	UNKNOWN	SYBR	None	19.6156	19.7041	0.0813138
56	E8	FALSE	ent_PR8_mRNA_WT_1	GAPDH	UNKNOWN	SYBR	None	19.7755	19.7041	0.0813138
57	E9	FALSE	ent_PR8_mRNA_WT_1	GAPDH	UNKNOWN	SYBR	None	19.7211	19.7041	0.0813138
58	E10	FALSE	ent_PR8_mRNA_WT_2	GAPDH	UNKNOWN	SYBR	None	19.2258	19.2277	0.0358566
59	E11	FALSE	ent_PR8_mRNA_WT_2	GAPDH	UNKNOWN	SYBR	None	19.2644	19.2277	0.0358566
60	E12	FALSE	ent_PR8_mRNA_WT_2	GAPDH	UNKNOWN	SYBR	None	19.1928	19.2277	0.0358566
61	F1	FALSE	ent_PR8_mRNA_WT_3	GAPDH	UNKNOWN	SYBR	None	19.0538	19.1383	0.0732128
62	F2	FALSE	ent_PR8_mRNA_WT_3	GAPDH	UNKNOWN	SYBR	None	19.1829	19.1383	0.0732128
63	F3	FALSE	ent_PR8_mRNA_WT_3	GAPDH	UNKNOWN	SYBR	None	19.1782	19.1383	0.0732128
64	F4	FALSE	ent_PR8_mRNA_USP30-AS1_KO_1	GAPDH	UNKNOWN	SYBR	None	19.1722	19.2167	0.0839872
65	F5	FALSE	ent_PR8_mRNA_USP30-AS1_KO_1	GAPDH	UNKNOWN	SYBR	None	19.3136	19.2167	0.0839872
66	F6	FALSE	ent_PR8_mRNA_USP30-AS1_KO_1	GAPDH	UNKNOWN	SYBR	None	19.1643	19.2167	0.0839872
67	F7	FALSE	ent_PR8_mRNA_USP30-AS1_KO_2	GAPDH	UNKNOWN	SYBR	None	19.5477	19.5489	0.0231735
68	F8	FALSE	ent_PR8_mRNA_USP30-AS1_KO_2	GAPDH	UNKNOWN	SYBR	None	19.5264	19.5489	0.0231735
69	F9	FALSE	ent_PR8_mRNA_USP30-AS1_KO_2	GAPDH	UNKNOWN	SYBR	None	19.5727	19.5489	0.0231735
70	F10	FALSE	ent_PR8_mRNA_USP30-AS1_KO_3	GAPDH	UNKNOWN	SYBR	None	19.2071	19.3074	0.102312
71	F11	FALSE	ent_PR8_mRNA_USP30-AS1_KO_3	GAPDH	UNKNOWN	SYBR	None	19.4116	19.3074	0.102312
72	F12	FALSE	ent_PR8_mRNA_USP30-AS1_KO_3	GAPDH	UNKNOWN	SYBR	None	19.3034	19.3074	0.102312
94	H10	FALSE	NEG-CTRL	PR8_M	UNKNOWN	SYBR	None	Undetermined
95	H11	FALSE	NEG-CTRL	GAPDH	UNKNOWN	SYBR	None	Undetermined
96	H12	FALSE	NEG-CTRL	CA04_M	UNKNOWN	SYBR	None	Undetermined

## Sheet: S5E
Well	Well Position	Omit	Sample Name	Target Name	Reporter	Quencher	CT	Ct Mean	Ct SD	Delta Ct	Mean of control delta Ct	Delta delta Ct	Expression (FC)	FC mean
1	A1	FALSE	vRNA_M_SCI_CA04_WT_1	CA04_M	SYBR	None	14.1729	14.1148	0.183326	-4.10432	-4.35042
2	A2	FALSE	vRNA_M_SCI_CA04_WT_1	CA04_M	SYBR	None	14.262	14.1148	0.183326	-4.01519	-4.35042
3	A3	FALSE	vRNA_M_SCI_CA04_WT_1	CA04_M	SYBR	None	13.9094	14.1148	0.183326	-4.36776	-4.35042
4	A4	FALSE	vRNA_M_SCI_CA04_WT_2	CA04_M	SYBR	None	13.9748	14.0449	0.119511	-4.65729	-4.35042
5	A5	FALSE	vRNA_M_SCI_CA04_WT_2	CA04_M	SYBR	None	13.977	14.0449	0.119511	-4.65511	-4.35042
6	A6	FALSE	vRNA_M_SCI_CA04_WT_2	CA04_M	SYBR	None	14.1829	14.0449	0.119511	-4.44921	-4.35042
7	A7	FALSE	vRNA_M_SCI_CA04_WT_3	CA04_M	SYBR	None	14.0738	14.1022	0.0349757	-4.33	-4.35042
8	A8	FALSE	vRNA_M_SCI_CA04_WT_3	CA04_M	SYBR	None	14.1413	14.1022	0.0349757	-4.26255	-4.35042
9	A9	FALSE	vRNA_M_SCI_CA04_WT_3	CA04_M	SYBR	None	14.0915	14.1022	0.0349757	-4.31231	-4.35042
10	A10	FALSE	vRNA_M_SCI_CA04_USP30-AS1_KO_1	CA04_M	SYBR	None	14.053	14.1109	0.144621	-4.15546		0.194958	0.873598	0.842
11	A11	FALSE	vRNA_M_SCI_CA04_USP30-AS1_KO_1	CA04_M	SYBR	None	14.0042	14.1109	0.144621	-4.20426		0.146152	0.903657
12	A12	FALSE	vRNA_M_SCI_CA04_USP30-AS1_KO_1	CA04_M	SYBR	None	14.2755	14.1109	0.144621	-3.93296		0.417454	0.748745
13	B1	FALSE	vRNA_M_SCI_CA04_USP30-AS1_KO_2	CA04_M	SYBR	None	14.184	14.0731	0.115717	-4.47578		-0.125362	1.09078	1.18049
14	B2	FALSE	vRNA_M_SCI_CA04_USP30-AS1_KO_2	CA04_M	SYBR	None	14.0822	14.0731	0.115717	-4.57763		-0.227215	1.17057
15	B3	FALSE	vRNA_M_SCI_CA04_USP30-AS1_KO_2	CA04_M	SYBR	None	13.9531	14.0731	0.115717	-4.70668		-0.356263	1.28011
16	B4	FALSE	vRNA_M_SCI_CA04_USP30-AS1_KO_3	CA04_M	SYBR	None	14.0534	14.1365	0.0719946	-4.77907		-0.428652	1.34598	1.27168
17	B5	FALSE	vRNA_M_SCI_CA04_USP30-AS1_KO_3	CA04_M	SYBR	None	14.1793	14.1365	0.0719946	-4.65315		-0.302739	1.23348
18	B6	FALSE	vRNA_M_SCI_CA04_USP30-AS1_KO_3	CA04_M	SYBR	None	14.1768	14.1365	0.0719946	-4.65562		-0.305206	1.23559
25	C1	FALSE	cRNA_M_SCI_CA04_WT_1	CA04_M	SYBR	None	14.4903	14.7416	0.221104	-3.78687	-3.59938
26	C2	FALSE	cRNA_M_SCI_CA04_WT_1	CA04_M	SYBR	None	14.9062	14.7416	0.221104	-3.37098	-3.59938
27	C3	FALSE	cRNA_M_SCI_CA04_WT_1	CA04_M	SYBR	None	14.8284	14.7416	0.221104	-3.44879	-3.59938
28	C4	FALSE	cRNA_M_SCI_CA04_WT_2	CA04_M	SYBR	None	14.4398	14.5926	0.145056	-4.19233	-3.59938
29	C5	FALSE	cRNA_M_SCI_CA04_WT_2	CA04_M	SYBR	None	14.6098	14.5926	0.145056	-4.02231	-3.59938
30	C6	FALSE	cRNA_M_SCI_CA04_WT_2	CA04_M	SYBR	None	14.7283	14.5926	0.145056	-3.90374	-3.59938
31	C7	FALSE	cRNA_M_SCI_CA04_WT_3	CA04_M	SYBR	None	15.2475	15.1807	0.151922	-3.1563	-3.59938
32	C8	FALSE	cRNA_M_SCI_CA04_WT_3	CA04_M	SYBR	None	15.2877	15.1807	0.151922	-3.11607	-3.59938
33	C9	FALSE	cRNA_M_SCI_CA04_WT_3	CA04_M	SYBR	None	15.0068	15.1807	0.151922	-3.397	-3.59938
34	C10	FALSE	cRNA_M_SCI_CA04_USP30-AS1_KO_1	CA04_M	SYBR	None	14.4516	14.445	0.0579682	-3.75691		-0.157534	1.11538	1.12107
35	C11	FALSE	cRNA_M_SCI_CA04_USP30-AS1_KO_1	CA04_M	SYBR	None	14.4994	14.445	0.0579682	-3.70907		-0.109693	1.079
36	C12	FALSE	cRNA_M_SCI_CA04_USP30-AS1_KO_1	CA04_M	SYBR	None	14.384	14.445	0.0579682	-3.82445		-0.225071	1.16883
37	D1	FALSE	cRNA_M_SCI_CA04_USP30-AS1_KO_2	CA04_M	SYBR	None	14.9477	15.0096	0.0789531	-3.7121		-0.112724	1.08127	1.03687
38	D2	FALSE	cRNA_M_SCI_CA04_USP30-AS1_KO_2	CA04_M	SYBR	None	15.0985	15.0096	0.0789531	-3.56127		0.0381054	0.973933
39	D3	FALSE	cRNA_M_SCI_CA04_USP30-AS1_KO_2	CA04_M	SYBR	None	14.9827	15.0096	0.0789531	-3.67717		-0.0777898	1.0554
40	D4	FALSE	cRNA_M_SCI_CA04_USP30-AS1_KO_3	CA04_M	SYBR	None	14.8601	14.9105	0.0533204	-3.97239		-0.373016	1.29506	1.25112
41	D5	FALSE	cRNA_M_SCI_CA04_USP30-AS1_KO_3	CA04_M	SYBR	None	14.9052	14.9105	0.0533204	-3.92728		-0.327903	1.25519
42	D6	FALSE	cRNA_M_SCI_CA04_USP30-AS1_KO_3	CA04_M	SYBR	None	14.9663	14.9105	0.0533204	-3.86615		-0.266777	1.20312
49	E1	FALSE	mRNA_M_SCI_CA04_WT_1	CA04_M	SYBR	None	13.923	13.9361	0.109689	-4.35413	-4.47363
50	E2	FALSE	mRNA_M_SCI_CA04_WT_1	CA04_M	SYBR	None	14.0518	13.9361	0.109689	-4.22542	-4.47363
51	E3	FALSE	mRNA_M_SCI_CA04_WT_1	CA04_M	SYBR	None	13.8336	13.9361	0.109689	-4.44362	-4.47363
52	E4	FALSE	mRNA_M_SCI_CA04_WT_2	CA04_M	SYBR	None	13.7082	13.8122	0.0925233	-4.92388	-4.47363
53	E5	FALSE	mRNA_M_SCI_CA04_WT_2	CA04_M	SYBR	None	13.8854	13.8122	0.0925233	-4.74673	-4.47363
54	E6	FALSE	mRNA_M_SCI_CA04_WT_2	CA04_M	SYBR	None	13.8431	13.8122	0.0925233	-4.78899	-4.47363
55	E7	FALSE	mRNA_M_SCI_CA04_WT_3	CA04_M	SYBR	None	14.1495	14.1438	0.0893307	-4.25434	-4.47363
56	E8	FALSE	mRNA_M_SCI_CA04_WT_3	CA04_M	SYBR	None	14.2302	14.1438	0.0893307	-4.17361	-4.47363
57	E9	FALSE	mRNA_M_SCI_CA04_WT_3	CA04_M	SYBR	None	14.0518	14.1438	0.0893307	-4.352	-4.47363
58	E10	FALSE	mRNA_M_SCI_CA04_USP30-AS1_KO_1	CA04_M	SYBR	None	13.7854	13.8194	0.122232	-4.42307		0.0505636	0.965559	0.945274
59	E11	FALSE	mRNA_M_SCI_CA04_USP30-AS1_KO_1	CA04_M	SYBR	None	13.7178	13.8194	0.122232	-4.49063		-0.0169918	1.01185
60	E12	FALSE	mRNA_M_SCI_CA04_USP30-AS1_KO_1	CA04_M	SYBR	None	13.9551	13.8194	0.122232	-4.25338		0.220254	0.858414
61	F1	FALSE	mRNA_M_SCI_CA04_USP30-AS1_KO_2	CA04_M	SYBR	None	14.6565	14.2382	0.365106	-4.00329		0.470342	0.721793	0.984339
62	F2	FALSE	mRNA_M_SCI_CA04_USP30-AS1_KO_2	CA04_M	SYBR	None	13.9836	14.2382	0.365106	-4.67622		-0.202584	1.15076
63	F3	FALSE	mRNA_M_SCI_CA04_USP30-AS1_KO_2	CA04_M	SYBR	None	14.0745	14.2382	0.365106	-4.58529		-0.111652	1.08046
64	F4	FALSE	mRNA_M_SCI_CA04_USP30-AS1_KO_3	CA04_M	SYBR	None	13.8172	13.7987	0.0165443	-5.01523		-0.541597	1.45558	1.47445
65	F5	FALSE	mRNA_M_SCI_CA04_USP30-AS1_KO_3	CA04_M	SYBR	None	13.7935	13.7987	0.0165443	-5.03895		-0.565318	1.47971
66	F6	FALSE	mRNA_M_SCI_CA04_USP30-AS1_KO_3	CA04_M	SYBR	None	13.7854	13.7987	0.0165443	-5.04707		-0.573435	1.48806
73	G1	FALSE	mRNA_M_SCI_CA04_WT_1	GAPDH	SYBR	None	18.2773	18.2772	0.0217811
74	G2	FALSE	mRNA_M_SCI_CA04_WT_1	GAPDH	SYBR	None	18.2554	18.2772	0.0217811
75	G3	FALSE	mRNA_M_SCI_CA04_WT_1	GAPDH	SYBR	None	18.2989	18.2772	0.0217811
76	G4	FALSE	mRNA_M_SCI_CA04_WT_2	GAPDH	SYBR	None	18.6444	18.6321	0.0108229
77	G5	FALSE	mRNA_M_SCI_CA04_WT_2	GAPDH	SYBR	None	18.6241	18.6321	0.0108229
78	G6	FALSE	mRNA_M_SCI_CA04_WT_2	GAPDH	SYBR	None	18.6278	18.6321	0.0108229
79	G7	FALSE	mRNA_M_SCI_CA04_WT_3	GAPDH	SYBR	None	18.3715	18.4038	0.0301069
80	G8	FALSE	mRNA_M_SCI_CA04_WT_3	GAPDH	SYBR	None	18.4311	18.4038	0.0301069
81	G9	FALSE	mRNA_M_SCI_CA04_WT_3	GAPDH	SYBR	None	18.4089	18.4038	0.0301069
82	G10	FALSE	mRNA_M_SCI_CA04_USP30-AS1_KO_1	GAPDH	SYBR	None	18.1377	18.2085	0.0703503
83	G11	FALSE	mRNA_M_SCI_CA04_USP30-AS1_KO_1	GAPDH	SYBR	None	18.2093	18.2085	0.0703503
84	G12	FALSE	mRNA_M_SCI_CA04_USP30-AS1_KO_1	GAPDH	SYBR	None	18.2784	18.2085	0.0703503
85	H1	FALSE	mRNA_M_SCI_CA04_USP30-AS1_KO_2	GAPDH	SYBR	None	18.6531	18.6598	0.0989471
86	H2	FALSE	mRNA_M_SCI_CA04_USP30-AS1_KO_2	GAPDH	SYBR	None	18.7619	18.6598	0.0989471
87	H3	FALSE	mRNA_M_SCI_CA04_USP30-AS1_KO_2	GAPDH	SYBR	None	18.5644	18.6598	0.0989471
88	H4	FALSE	mRNA_M_SCI_CA04_USP30-AS1_KO_3	GAPDH	SYBR	None	19.1619	18.8324	0.286646
89	H5	FALSE	mRNA_M_SCI_CA04_USP30-AS1_KO_3	GAPDH	SYBR	None	18.6954	18.8324	0.286646
90	H6	FALSE	mRNA_M_SCI_CA04_USP30-AS1_KO_3	GAPDH	SYBR	None	18.64	18.8324	0.286646
95	H11	FALSE	NEG-CTRL	GAPDH	SYBR	None	Undetermined
96	H12	FALSE	NEG-CTRL	CA04_M	SYBR	None	Undetermined
Well	Well Position	Omit	Sample Name	Target Name	Reporter	Quencher	CT	Ct Mean	Ct SD	Delta Ct	Mean of control delta Ct	Delta delta Ct	Expression (FC)	FC mean
1	A1	FALSE	vRNA_WT_SCI_1	M_PR8	SYBR	None	18.6834	18.613	0.149497	-0.666142	-0.557002
2	A2	FALSE	vRNA_WT_SCI_1	M_PR8	SYBR	None	18.7143	18.613	0.149497	-0.635262	-0.557002
3	A3	FALSE	vRNA_WT_SCI_1	M_PR8	SYBR	None	18.4413	18.613	0.149497	-0.908253	-0.557002
4	A4	FALSE	vRNA_WT_SCI_2	M_PR8	SYBR	None	18.9499	18.9664	0.0578766	-0.377182	-0.557002
5	A5	FALSE	vRNA_WT_SCI_2	M_PR8	SYBR	None	19.0308	18.9664	0.0578766	-0.296318	-0.557002
6	A6	FALSE	vRNA_WT_SCI_2	M_PR8	SYBR	None	18.9186	18.9664	0.0578766	-0.408478	-0.557002
7	A7	FALSE	vRNA_WT_SCI_3	M_PR8	SYBR	None	19.0057	18.9753	0.0405107	-0.543419	-0.557002
8	A8	FALSE	vRNA_WT_SCI_3	M_PR8	SYBR	None	18.9294	18.9753	0.0405107	-0.619791	-0.557002
9	A9	FALSE	vRNA_WT_SCI_3	M_PR8	SYBR	None	18.991	18.9753	0.0405107	-0.558178	-0.557002
10	A10	FALSE	vRNA_USP30-AS1_KO_SCI_1	M_PR8	SYBR	None	17.2144	17.3574	0.127941	-0.628088		-0.0710856	1.05051	0.953896
11	A11	FALSE	vRNA_USP30-AS1_KO_SCI_1	M_PR8	SYBR	None	17.3968	17.3574	0.127941	-0.445679		0.111324	0.925738
12	A12	FALSE	vRNA_USP30-AS1_KO_SCI_1	M_PR8	SYBR	None	17.461	17.3574	0.127941	-0.381474		0.175529	0.885443
13	B1	FALSE	vRNA_USP30-AS1_KO_SCI_2	M_PR8	SYBR	None	17.4826	17.4961	0.0792962	-0.577099		-0.0200965	1.01403	1.00558
14	B2	FALSE	vRNA_USP30-AS1_KO_SCI_2	M_PR8	SYBR	None	17.4245	17.4961	0.0792962	-0.63525		-0.0782477	1.05573
15	B3	FALSE	vRNA_USP30-AS1_KO_SCI_2	M_PR8	SYBR	None	17.5813	17.4961	0.0792962	-0.478395		0.0786069	0.946972
16	B4	FALSE	vRNA_USP30-AS1_KO_SCI_3	M_PR8	SYBR	None	16.9552	17.0229	0.086462	-0.632963		-0.0759608	1.05406	1.00693
17	B5	FALSE	vRNA_USP30-AS1_KO_SCI_3	M_PR8	SYBR	None	16.9932	17.0229	0.086462	-0.59495		-0.0379473	1.02665
18	B6	FALSE	vRNA_USP30-AS1_KO_SCI_3	M_PR8	SYBR	None	17.1203	17.0229	0.086462	-0.467863		0.0891393	0.940083
25	C1	FALSE	cRNA_WT_SCI_1	M_PR8	SYBR	None	19.2156	19.3921	0.162	-0.133942	0.674732
26	C2	FALSE	cRNA_WT_SCI_1	M_PR8	SYBR	None	19.534	19.3921	0.162	0.184443	0.674732
27	C3	FALSE	cRNA_WT_SCI_1	M_PR8	SYBR	None	19.4268	19.3921	0.162	0.0772629	0.674732
28	C4	FALSE	cRNA_WT_SCI_2	M_PR8	SYBR	None	20.0445	20.1729	0.121975	0.717424	0.674732
29	C5	FALSE	cRNA_WT_SCI_2	M_PR8	SYBR	None	20.1868	20.1729	0.121975	0.859766	0.674732
30	C6	FALSE	cRNA_WT_SCI_2	M_PR8	SYBR	None	20.2872	20.1729	0.121975	0.960171	0.674732
31	C7	FALSE	cRNA_WT_SCI_3	M_PR8	SYBR	None	20.7593	20.685	0.142671	1.21014	0.674732
32	C8	FALSE	cRNA_WT_SCI_3	M_PR8	SYBR	None	20.7751	20.685	0.142671	1.22599	0.674732
33	C9	FALSE	cRNA_WT_SCI_3	M_PR8	SYBR	None	20.5205	20.685	0.142671	0.971334	0.674732
34	C10	FALSE	cRNA_USP30-AS1_KO_SCI_1	M_PR8	SYBR	None	18.1356	18.1743	0.0545798	0.293125		-0.381607	1.30279	1.26895
35	C11	FALSE	cRNA_USP30-AS1_KO_SCI_1	M_PR8	SYBR	None	18.2367	18.1743	0.0545798	0.39422		-0.280512	1.21463
36	C12	FALSE	cRNA_USP30-AS1_KO_SCI_1	M_PR8	SYBR	None	18.1505	18.1743	0.0545798	0.308012		-0.36672	1.28942
37	D1	FALSE	cRNA_USP30-AS1_KO_SCI_2	M_PR8	SYBR	None	17.7651	17.9034	0.11971	-0.2946		-0.969332	1.95793	1.7832
38	D2	FALSE	cRNA_USP30-AS1_KO_SCI_2	M_PR8	SYBR	None	17.9729	17.9034	0.11971	-0.0867844		-0.761517	1.69527
39	D3	FALSE	cRNA_USP30-AS1_KO_SCI_2	M_PR8	SYBR	None	17.972	17.9034	0.11971	-0.0877304		-0.762463	1.69638
40	D4	FALSE	cRNA_USP30-AS1_KO_SCI_3	M_PR8	SYBR	None	17.6908	17.7566	0.0578267	0.102629		-0.572104	1.48669	1.42121
41	D5	FALSE	cRNA_USP30-AS1_KO_SCI_3	M_PR8	SYBR	None	17.7995	17.7566	0.0578267	0.211302		-0.463431	1.37882
42	D6	FALSE	cRNA_USP30-AS1_KO_SCI_3	M_PR8	SYBR	None	17.7794	17.7566	0.0578267	0.191235		-0.483498	1.39813
49	E1	FALSE	mRNA_WT_SCI_1	M_PR8	SYBR	None	17.5212	17.6217	0.0881156	-1.82836	-1.59283
50	E2	FALSE	mRNA_WT_SCI_1	M_PR8	SYBR	None	17.6858	17.6217	0.0881156	-1.66379	-1.59283
51	E3	FALSE	mRNA_WT_SCI_1	M_PR8	SYBR	None	17.6581	17.6217	0.0881156	-1.69148	-1.59283
52	E4	FALSE	mRNA_WT_SCI_2	M_PR8	SYBR	None	17.7539	17.873	0.107862	-1.57313	-1.59283
53	E5	FALSE	mRNA_WT_SCI_2	M_PR8	SYBR	None	17.9007	17.873	0.107862	-1.42636	-1.59283
54	E6	FALSE	mRNA_WT_SCI_2	M_PR8	SYBR	None	17.9642	17.873	0.107862	-1.36283	-1.59283
55	E7	FALSE	mRNA_WT_SCI_3	M_PR8	SYBR	None	17.9792	17.9526	0.0551897	-1.56996	-1.59283
56	E8	FALSE	mRNA_WT_SCI_3	M_PR8	SYBR	None	17.9895	17.9526	0.0551897	-1.55961	-1.59283
57	E9	FALSE	mRNA_WT_SCI_3	M_PR8	SYBR	None	17.8892	17.9526	0.0551897	-1.65995	-1.59283
58	E10	FALSE	mRNA_USP30-AS1_KO_SCI_1	M_PR8	SYBR	None	16.5947	16.6207	0.107268	-1.24779		0.345036	0.787288	0.774656
59	E11	FALSE	mRNA_USP30-AS1_KO_SCI_1	M_PR8	SYBR	None	16.5288	16.6207	0.107268	-1.31372		0.279109	0.8241
60	E12	FALSE	mRNA_USP30-AS1_KO_SCI_1	M_PR8	SYBR	None	16.7386	16.6207	0.107268	-1.10395		0.488875	0.712581
61	F1	FALSE	mRNA_USP30-AS1_KO_SCI_2	M_PR8	SYBR	None	16.8239	16.5854	0.224522	-1.23581		0.35702	0.780776	0.928545
62	F2	FALSE	mRNA_USP30-AS1_KO_SCI_2	M_PR8	SYBR	None	16.3782	16.5854	0.224522	-1.68155		-0.0887216	1.06343
63	F3	FALSE	mRNA_USP30-AS1_KO_SCI_2	M_PR8	SYBR	None	16.554	16.5854	0.224522	-1.50576		0.087073	0.941431
64	F4	FALSE	mRNA_USP30-AS1_KO_SCI_3	M_PR8	SYBR	None	16.0595	15.9949	0.0560972	-1.52873		0.0641009	0.956541	1.0008
65	F5	FALSE	mRNA_USP30-AS1_KO_SCI_3	M_PR8	SYBR	None	15.9578	15.9949	0.0560972	-1.63041		-0.0375856	1.02639
66	F6	FALSE	mRNA_USP30-AS1_KO_SCI_3	M_PR8	SYBR	None	15.9676	15.9949	0.0560972	-1.62063		-0.027798	1.01945
73	G1	FALSE	mRNA_WT_SCI_1	GAPDH	SYBR	None	19.3728	19.3495	0.0605478
74	G2	FALSE	mRNA_WT_SCI_1	GAPDH	SYBR	None	19.2808	19.3495	0.0605478
75	G3	FALSE	mRNA_WT_SCI_1	GAPDH	SYBR	None	19.3951	19.3495	0.0605478
76	G4	FALSE	mRNA_WT_SCI_2	GAPDH	SYBR	None	19.3799	19.3271	0.0847869
77	G5	FALSE	mRNA_WT_SCI_2	GAPDH	SYBR	None	19.2293	19.3271	0.0847869
78	G6	FALSE	mRNA_WT_SCI_2	GAPDH	SYBR	None	19.3721	19.3271	0.0847869
79	G7	FALSE	mRNA_WT_SCI_3	GAPDH	SYBR	None	19.5411	19.5491	0.0719883
80	G8	FALSE	mRNA_WT_SCI_3	GAPDH	SYBR	None	19.4815	19.5491	0.0719883
81	G9	FALSE	mRNA_WT_SCI_3	GAPDH	SYBR	None	19.6248	19.5491	0.0719883
82	G10	FALSE	mRNA_USP30-AS1_KO_SCI_1	GAPDH	SYBR	None	17.7457	17.8425	0.0977659
83	G11	FALSE	mRNA_USP30-AS1_KO_SCI_1	GAPDH	SYBR	None	17.8407	17.8425	0.0977659
84	G12	FALSE	mRNA_USP30-AS1_KO_SCI_1	GAPDH	SYBR	None	17.9412	17.8425	0.0977659
85	H1	FALSE	mRNA_USP30-AS1_KO_SCI_2	GAPDH	SYBR	None	18.0395	18.0597	0.135813
86	H2	FALSE	mRNA_USP30-AS1_KO_SCI_2	GAPDH	SYBR	None	18.2045	18.0597	0.135813
87	H3	FALSE	mRNA_USP30-AS1_KO_SCI_2	GAPDH	SYBR	None	17.9352	18.0597	0.135813
88	H4	FALSE	mRNA_USP30-AS1_KO_SCI_3	GAPDH	SYBR	None	17.6356	17.5882	0.0833718
89	H5	FALSE	mRNA_USP30-AS1_KO_SCI_3	GAPDH	SYBR	None	17.4919	17.5882	0.0833718
90	H6	FALSE	mRNA_USP30-AS1_KO_SCI_3	GAPDH	SYBR	None	17.637	17.5882	0.0833718
95	H11	FALSE	NEG-CTRL	GAPDH	SYBR	None	Undetermined
96	H12	FALSE	NEG-CTRL	M_PR8	SYBR	None	Undetermined

## Sheet: S5F
Well	Well Position	Sample Name	Target Name	Reporter	CT	Ct Mean	Ct SD	Delta Ct	Mean of control delta Ct	Delta delta Ct	Expression (FC)	FC mean
1	A1	WT_CA04_mci_vRNA_1	M_CA04	SYBR	16.1209	16.0887	0.0983328	-2.14681	-2.31476
2	A2	WT_CA04_mci_vRNA_1	M_CA04	SYBR	16.1669	16.0887	0.0983328	-2.10081	-2.31476
3	A3	WT_CA04_mci_vRNA_1	M_CA04	SYBR	15.9783	16.0887	0.0983328	-2.2894	-2.31476
4	A4	WT_CA04_mci_vRNA_2	M_CA04	SYBR	15.788	15.8324	0.061925	-2.41709	-2.31476
5	A5	WT_CA04_mci_vRNA_2	M_CA04	SYBR	15.9031	15.8324	0.061925	-2.30197	-2.31476
6	A6	WT_CA04_mci_vRNA_2	M_CA04	SYBR	15.806	15.8324	0.061925	-2.39908	-2.31476
7	A7	WT_CA04_mci_vRNA_3	M_CA04	SYBR	15.9343	15.9378	0.0298596	-2.39606	-2.31476
8	A8	WT_CA04_mci_vRNA_3	M_CA04	SYBR	15.9099	15.9378	0.0298596	-2.42052	-2.31476
9	A9	WT_CA04_mci_vRNA_3	M_CA04	SYBR	15.9693	15.9378	0.0298596	-2.36111	-2.31476
10	A10	USP30-AS1_KO_CA04_mci_vRNA_1	M_CA04	SYBR	15.5621	15.6817	0.24402	-2.87567		-0.560907	1.4752	1.37038
11	A11	USP30-AS1_KO_CA04_mci_vRNA_1	M_CA04	SYBR	15.5206	15.6817	0.24402	-2.91717		-0.602412	1.51825
12	A12	USP30-AS1_KO_CA04_mci_vRNA_1	M_CA04	SYBR	15.9625	15.6817	0.24402	-2.4753		-0.160536	1.1177
13	B1	USP30-AS1_KO_CA04_mci_vRNA_2	M_CA04	SYBR	15.9523	15.8278	0.116657	-2.44268		-0.127924	1.09272	1.19382
14	B2	USP30-AS1_KO_CA04_mci_vRNA_2	M_CA04	SYBR	15.721	15.8278	0.116657	-2.67395		-0.359192	1.28271
15	B3	USP30-AS1_KO_CA04_mci_vRNA_2	M_CA04	SYBR	15.81	15.8278	0.116657	-2.58501		-0.270252	1.20602
16	B4	USP30-AS1_KO_CA04_mci_vRNA_3	M_CA04	SYBR	15.9883	16.0049	0.0759944	-2.49147		-0.176707	1.1303	1.11842
17	B5	USP30-AS1_KO_CA04_mci_vRNA_3	M_CA04	SYBR	15.9385	16.0049	0.0759944	-2.54123		-0.226472	1.16997
18	B6	USP30-AS1_KO_CA04_mci_vRNA_3	M_CA04	SYBR	16.0878	16.0049	0.0759944	-2.39198		-0.0772189	1.05498
25	C1	WT_CA04_mci_cRNA_1	M_CA04	SYBR	16.6793	16.825	0.126285	-1.58838	-1.75885
26	C2	WT_CA04_mci_cRNA_1	M_CA04	SYBR	16.9038	16.825	0.126285	-1.36394	-1.75885
27	C3	WT_CA04_mci_cRNA_1	M_CA04	SYBR	16.8919	16.825	0.126285	-1.37585	-1.75885
28	C4	WT_CA04_mci_cRNA_2	M_CA04	SYBR	16.0357	16.0898	0.120885	-2.16936	-1.75885
29	C5	WT_CA04_mci_cRNA_2	M_CA04	SYBR	16.0054	16.0898	0.120885	-2.19965	-1.75885
30	C6	WT_CA04_mci_cRNA_2	M_CA04	SYBR	16.2283	16.0898	0.120885	-1.97677	-1.75885
31	C7	WT_CA04_mci_cRNA_3	M_CA04	SYBR	16.6345	16.6118	0.0703123	-1.69591	-1.75885
32	C8	WT_CA04_mci_cRNA_3	M_CA04	SYBR	16.668	16.6118	0.0703123	-1.66236	-1.75885
33	C9	WT_CA04_mci_cRNA_3	M_CA04	SYBR	16.533	16.6118	0.0703123	-1.79741	-1.75885
34	C10	USP30-AS1_KO_CA04_mci_cRNA_1	M_CA04	SYBR	16.797	16.7982	0.0338505	-1.64075		0.118093	0.921405	0.92083
35	C11	USP30-AS1_KO_CA04_mci_cRNA_1	M_CA04	SYBR	16.8326	16.7982	0.0338505	-1.60517		0.153677	0.898957
36	C12	USP30-AS1_KO_CA04_mci_cRNA_1	M_CA04	SYBR	16.7649	16.7982	0.0338505	-1.67284		0.086006	0.942127
37	D1	USP30-AS1_KO_CA04_mci_cRNA_2	M_CA04	SYBR	15.8806	15.9519	0.0629461	-2.51439		-0.755539	1.68826	1.60789
38	D2	USP30-AS1_KO_CA04_mci_cRNA_2	M_CA04	SYBR	15.9753	15.9519	0.0629461	-2.41971		-0.660867	1.58103
39	D3	USP30-AS1_KO_CA04_mci_cRNA_2	M_CA04	SYBR	15.9998	15.9519	0.0629461	-2.39519		-0.636338	1.55438
40	D4	USP30-AS1_KO_CA04_mci_cRNA_3	M_CA04	SYBR	16.3441	16.3474	0.0166753	-2.13562		-0.376774	1.29844	1.29556
41	D5	USP30-AS1_KO_CA04_mci_cRNA_3	M_CA04	SYBR	16.3655	16.3474	0.0166753	-2.11429		-0.355442	1.27938
42	D6	USP30-AS1_KO_CA04_mci_cRNA_3	M_CA04	SYBR	16.3326	16.3474	0.0166753	-2.14716		-0.38831	1.30886
49	E1	WT_CA04_mci_mRNA_1	M_CA04	SYBR	15.5901	15.7397	0.147069	-2.67765	-2.58208
50	E2	WT_CA04_mci_mRNA_1	M_CA04	SYBR	15.8841	15.7397	0.147069	-2.38366	-2.58208
51	E3	WT_CA04_mci_mRNA_1	M_CA04	SYBR	15.7451	15.7397	0.147069	-2.52262	-2.58208
52	E4	WT_CA04_mci_mRNA_2	M_CA04	SYBR	15.4532	15.53	0.0757299	-2.7519	-2.58208
53	E5	WT_CA04_mci_mRNA_2	M_CA04	SYBR	15.5321	15.53	0.0757299	-2.673	-2.58208
54	E6	WT_CA04_mci_mRNA_2	M_CA04	SYBR	15.6046	15.53	0.0757299	-2.60049	-2.58208
55	E7	WT_CA04_mci_mRNA_3	M_CA04	SYBR	15.8365	15.7873	0.106873	-2.49388	-2.58208
56	E8	WT_CA04_mci_mRNA_3	M_CA04	SYBR	15.8607	15.7873	0.106873	-2.46974	-2.58208
57	E9	WT_CA04_mci_mRNA_3	M_CA04	SYBR	15.6647	15.7873	0.106873	-2.66574	-2.58208
58	E10	USP30-AS1_KO_CA04_mci_mRNA_1	M_CA04	SYBR	15.6713	15.6963	0.131223	-2.76641		-0.184333	1.13629	1.11986
59	E11	USP30-AS1_KO_CA04_mci_mRNA_1	M_CA04	SYBR	15.5793	15.6963	0.131223	-2.85841		-0.276335	1.21111
60	E12	USP30-AS1_KO_CA04_mci_mRNA_1	M_CA04	SYBR	15.8382	15.6963	0.131223	-2.59955		-0.0174727	1.01218
61	F1	USP30-AS1_KO_CA04_mci_mRNA_2	M_CA04	SYBR	15.8158	15.5458	0.24066	-2.57919		0.00288921	0.997999	1.2143
62	F2	USP30-AS1_KO_CA04_mci_mRNA_2	M_CA04	SYBR	15.3538	15.5458	0.24066	-3.04116		-0.459079	1.37466
63	F3	USP30-AS1_KO_CA04_mci_mRNA_2	M_CA04	SYBR	15.4678	15.5458	0.24066	-2.92718		-0.3451	1.27024
64	F4	USP30-AS1_KO_CA04_mci_mRNA_3	M_CA04	SYBR	15.6126	15.6091	0.0201221	-2.86713		-0.285054	1.21846	1.22148
65	F5	USP30-AS1_KO_CA04_mci_mRNA_3	M_CA04	SYBR	15.6273	15.6091	0.0201221	-2.85246		-0.270385	1.20613
66	F6	USP30-AS1_KO_CA04_mci_mRNA_3	M_CA04	SYBR	15.5875	15.6091	0.0201221	-2.89225		-0.310174	1.23986
1	A1	WT_CA04_mci_mRNA_1	GAPDH	SYBR	18.3584	18.2677	0.119314
2	A2	WT_CA04_mci_mRNA_1	GAPDH	SYBR	18.3122	18.2677	0.119314
3	A3	WT_CA04_mci_mRNA_1	GAPDH	SYBR	18.1325	18.2677	0.119314
4	A4	WT_CA04_mci_mRNA_2	GAPDH	SYBR	18.1771	18.2051	0.0363445
5	A5	WT_CA04_mci_mRNA_2	GAPDH	SYBR	18.2462	18.2051	0.0363445
6	A6	WT_CA04_mci_mRNA_2	GAPDH	SYBR	18.192	18.2051	0.0363445
7	A7	WT_CA04_mci_mRNA_3	GAPDH	SYBR	18.407	18.3304	0.0664924
8	A8	WT_CA04_mci_mRNA_3	GAPDH	SYBR	18.2879	18.3304	0.0664924
9	A9	WT_CA04_mci_mRNA_3	GAPDH	SYBR	18.2963	18.3304	0.0664924
10	A10	USP30-AS1_KO_CA04_mci_mRNA_1	GAPDH	SYBR	18.409	18.4377	0.246753
11	A11	USP30-AS1_KO_CA04_mci_mRNA_1	GAPDH	SYBR	18.2066	18.4377	0.246753
12	A12	USP30-AS1_KO_CA04_mci_mRNA_1	GAPDH	SYBR	18.6976	18.4377	0.246753
13	B1	USP30-AS1_KO_CA04_mci_mRNA_2	GAPDH	SYBR	18.4884	18.395	0.0815882
14	B2	USP30-AS1_KO_CA04_mci_mRNA_2	GAPDH	SYBR	18.3376	18.395	0.0815882
15	B3	USP30-AS1_KO_CA04_mci_mRNA_2	GAPDH	SYBR	18.359	18.395	0.0815882
16	B4	USP30-AS1_KO_CA04_mci_mRNA_3	GAPDH	SYBR	18.4936	18.4797	0.0451961
17	B5	USP30-AS1_KO_CA04_mci_mRNA_3	GAPDH	SYBR	18.4292	18.4797	0.0451961
18	B6	USP30-AS1_KO_CA04_mci_mRNA_3	GAPDH	SYBR	18.5164	18.4797	0.0451961
96	H12	NEG-CTRL	GAPDH	SYBR	Undetermined
96	H12	NEG-CTRL	M_CA04	SYBR	Undetermined
Well	Well Position	Sample Name	Target Name	Reporter	CT	Ct Mean	Ct SD	Delta Ct	Mean of control delta Ct	Delta delta Ct	Expression (FC)	FC mean
1	A1	WT_PR8_mci_vRNA_1	M_PR8	SYBR	14.8102	14.7616	0.0462453	-3.578	-3.90447
2	A2	WT_PR8_mci_vRNA_1	M_PR8	SYBR	14.7182	14.7616	0.0462453	-3.67006	-3.90447
3	A3	WT_PR8_mci_vRNA_1	M_PR8	SYBR	14.7565	14.7616	0.0462453	-3.63171	-3.90447
4	A4	WT_PR8_mci_vRNA_2	M_PR8	SYBR	14.7851	14.745	0.148617	-3.86177	-3.90447
5	A5	WT_PR8_mci_vRNA_2	M_PR8	SYBR	14.8695	14.745	0.148617	-3.77732	-3.90447
6	A6	WT_PR8_mci_vRNA_2	M_PR8	SYBR	14.5805	14.745	0.148617	-4.06635	-3.90447
7	A7	WT_PR8_mci_vRNA_3	M_PR8	SYBR	14.4639	14.5069	0.0455763	-4.22793	-3.90447
8	A8	WT_PR8_mci_vRNA_3	M_PR8	SYBR	14.5547	14.5069	0.0455763	-4.13717	-3.90447
9	A9	WT_PR8_mci_vRNA_3	M_PR8	SYBR	14.502	14.5069	0.0455763	-4.18992	-3.90447
10	A10	USP30-AS1_KO_PR8_mci_vRNA_1	M_PR8	SYBR	14.3609	14.398	0.0559512	-3.76686		0.137608	0.909025	0.886358
11	A11	USP30-AS1_KO_PR8_mci_vRNA_1	M_PR8	SYBR	14.3708	14.398	0.0559512	-3.75692		0.147556	0.902779
12	A12	USP30-AS1_KO_PR8_mci_vRNA_1	M_PR8	SYBR	14.4624	14.398	0.0559512	-3.66536		0.239108	0.847269
13	B1	USP30-AS1_KO_PR8_mci_vRNA_2	M_PR8	SYBR	14.3152	14.4179	0.0893129	-3.94552		-0.0410525	1.02886	0.959366
14	B2	USP30-AS1_KO_PR8_mci_vRNA_2	M_PR8	SYBR	14.4618	14.4179	0.0893129	-3.79891		0.105558	0.929446
15	B3	USP30-AS1_KO_PR8_mci_vRNA_2	M_PR8	SYBR	14.4768	14.4179	0.0893129	-3.78385		0.120624	0.91979
16	B4	USP30-AS1_KO_PR8_mci_vRNA_3	M_PR8	SYBR	14.7303	14.7467	0.0715444	-3.71343		0.19104	0.875974	0.866801
17	B5	USP30-AS1_KO_PR8_mci_vRNA_3	M_PR8	SYBR	14.825	14.7467	0.0715444	-3.61876		0.285712	0.820337
18	B6	USP30-AS1_KO_PR8_mci_vRNA_3	M_PR8	SYBR	14.6847	14.7467	0.0715444	-3.75901		0.145458	0.904093
25	C1	WT_PR8_mci_cRNA_1	M_PR8	SYBR	18.4488	18.5376	0.0816842	0.0605392	-0.301659
26	C2	WT_PR8_mci_cRNA_1	M_PR8	SYBR	18.6094	18.5376	0.0816842	0.221212	-0.301659
27	C3	WT_PR8_mci_cRNA_1	M_PR8	SYBR	18.5547	18.5376	0.0816842	0.16647	-0.301659
28	C4	WT_PR8_mci_cRNA_2	M_PR8	SYBR	17.8604	17.8352	0.04513	-0.786449	-0.301659
29	C5	WT_PR8_mci_cRNA_2	M_PR8	SYBR	17.7831	17.8352	0.04513	-0.863722	-0.301659
30	C6	WT_PR8_mci_cRNA_2	M_PR8	SYBR	17.8621	17.8352	0.04513	-0.784689	-0.301659
31	C7	WT_PR8_mci_cRNA_3	M_PR8	SYBR	18.4107	18.4491	0.056189	-0.28113	-0.301659
32	C8	WT_PR8_mci_cRNA_3	M_PR8	SYBR	18.5136	18.4491	0.056189	-0.178268	-0.301659
33	C9	WT_PR8_mci_cRNA_3	M_PR8	SYBR	18.423	18.4491	0.056189	-0.268894	-0.301659
34	C10	USP30-AS1_KO_PR8_mci_cRNA_1	M_PR8	SYBR	18.1004	18.1507	0.0944516	-0.0273132		0.274346	0.826825	0.799635
35	C11	USP30-AS1_KO_PR8_mci_cRNA_1	M_PR8	SYBR	18.2596	18.1507	0.0944516	0.131918		0.433577	0.740424
36	C12	USP30-AS1_KO_PR8_mci_cRNA_1	M_PR8	SYBR	18.092	18.1507	0.0944516	-0.035717		0.265942	0.831656
37	D1	USP30-AS1_KO_PR8_mci_cRNA_2	M_PR8	SYBR	17.7716	17.7863	0.0150573	-0.489063		-0.187404	1.13871	1.12725
38	D2	USP30-AS1_KO_PR8_mci_cRNA_2	M_PR8	SYBR	17.8017	17.7863	0.0150573	-0.458979		-0.15732	1.11521
39	D3	USP30-AS1_KO_PR8_mci_cRNA_2	M_PR8	SYBR	17.7855	17.7863	0.0150573	-0.475185		-0.173526	1.12781
40	D4	USP30-AS1_KO_PR8_mci_cRNA_3	M_PR8	SYBR	18.0067	17.9512	0.0669955	-0.437008		-0.135349	1.09836	1.14231
41	D5	USP30-AS1_KO_PR8_mci_cRNA_3	M_PR8	SYBR	17.97	17.9512	0.0669955	-0.473743		-0.172084	1.12669
42	D6	USP30-AS1_KO_PR8_mci_cRNA_3	M_PR8	SYBR	17.8768	17.9512	0.0669955	-0.566969		-0.26531	1.20189
49	E1	WT_PR8_mci_mRNA_1	M_PR8	SYBR	17.048	16.9984	0.0458599	-1.34018	-1.7258
50	E2	WT_PR8_mci_mRNA_1	M_PR8	SYBR	16.9576	16.9984	0.0458599	-1.43063	-1.7258
51	E3	WT_PR8_mci_mRNA_1	M_PR8	SYBR	16.9896	16.9984	0.0458599	-1.39861	-1.7258
52	E4	WT_PR8_mci_mRNA_2	M_PR8	SYBR	16.823	16.8219	0.0671838	-1.82382	-1.7258
53	E5	WT_PR8_mci_mRNA_2	M_PR8	SYBR	16.8885	16.8219	0.0671838	-1.75832	-1.7258
54	E6	WT_PR8_mci_mRNA_2	M_PR8	SYBR	16.7542	16.8219	0.0671838	-1.89267	-1.7258
55	E7	WT_PR8_mci_mRNA_3	M_PR8	SYBR	16.7303	16.7292	0.02184	-1.96155	-1.7258
56	E8	WT_PR8_mci_mRNA_3	M_PR8	SYBR	16.7505	16.7292	0.02184	-1.94138	-1.7258
57	E9	WT_PR8_mci_mRNA_3	M_PR8	SYBR	16.7069	16.7292	0.02184	-1.98502	-1.7258
58	E10	USP30-AS1_KO_PR8_mci_mRNA_1	M_PR8	SYBR	16.7296	16.7848	0.0482768	-1.39809		0.327709	0.796801	0.767178
59	E11	USP30-AS1_KO_PR8_mci_mRNA_1	M_PR8	SYBR	16.8192	16.7848	0.0482768	-1.30855		0.417248	0.748852
60	E12	USP30-AS1_KO_PR8_mci_mRNA_1	M_PR8	SYBR	16.8057	16.7848	0.0482768	-1.32203		0.403769	0.755881
61	F1	USP30-AS1_KO_PR8_mci_mRNA_2	M_PR8	SYBR	16.9569	16.8974	0.0573224	-1.30373		0.422064	0.746356	0.778195
62	F2	USP30-AS1_KO_PR8_mci_mRNA_2	M_PR8	SYBR	16.8426	16.8974	0.0573224	-1.41809		0.307703	0.807927
63	F3	USP30-AS1_KO_PR8_mci_mRNA_2	M_PR8	SYBR	16.8928	16.8974	0.0573224	-1.3679		0.357899	0.7803
64	F4	USP30-AS1_KO_PR8_mci_mRNA_3	M_PR8	SYBR	17.1555	17.1007	0.0938608	-1.28825		0.437544	0.738391	0.768083
65	F5	USP30-AS1_KO_PR8_mci_mRNA_3	M_PR8	SYBR	16.9923	17.1007	0.0938608	-1.45145		0.274347	0.826824
66	F6	USP30-AS1_KO_PR8_mci_mRNA_3	M_PR8	SYBR	17.1542	17.1007	0.0938608	-1.28951		0.436287	0.739034
25	C1	WT_PR8_mci_mRNA_1	GAPDH	SYBR	18.19	18.3882	0.1738
26	C2	WT_PR8_mci_mRNA_1	GAPDH	SYBR	18.4603	18.3882	0.1738
27	C3	WT_PR8_mci_mRNA_1	GAPDH	SYBR	18.5144	18.3882	0.1738
28	C4	WT_PR8_mci_mRNA_2	GAPDH	SYBR	18.4879	18.6468	0.137674
29	C5	WT_PR8_mci_mRNA_2	GAPDH	SYBR	18.7285	18.6468	0.137674
30	C6	WT_PR8_mci_mRNA_2	GAPDH	SYBR	18.7241	18.6468	0.137674
31	C7	WT_PR8_mci_mRNA_3	GAPDH	SYBR	18.7463	18.6919	0.105229
32	C8	WT_PR8_mci_mRNA_3	GAPDH	SYBR	18.7588	18.6919	0.105229
33	C9	WT_PR8_mci_mRNA_3	GAPDH	SYBR	18.5706	18.6919	0.105229
34	C10	USP30-AS1_KO_PR8_mci_mRNA_1	GAPDH	SYBR	18.1049	18.1277	0.030499
35	C11	USP30-AS1_KO_PR8_mci_mRNA_1	GAPDH	SYBR	18.1158	18.1277	0.030499
36	C12	USP30-AS1_KO_PR8_mci_mRNA_1	GAPDH	SYBR	18.1624	18.1277	0.030499
37	D1	USP30-AS1_KO_PR8_mci_mRNA_2	GAPDH	SYBR	18.1428	18.2607	0.131186
38	D2	USP30-AS1_KO_PR8_mci_mRNA_2	GAPDH	SYBR	18.2372	18.2607	0.131186
39	D3	USP30-AS1_KO_PR8_mci_mRNA_2	GAPDH	SYBR	18.402	18.2607	0.131186
40	D4	USP30-AS1_KO_PR8_mci_mRNA_3	GAPDH	SYBR	18.3528	18.4437	0.0968632
41	D5	USP30-AS1_KO_PR8_mci_mRNA_3	GAPDH	SYBR	18.5456	18.4437	0.0968632
42	D6	USP30-AS1_KO_PR8_mci_mRNA_3	GAPDH	SYBR	18.4328	18.4437	0.0968632
