# Supplementary material for: An interferon-stimulated long non-coding RNA USP30-AS1 as an immune modulator in influenza A virus infection
Source: PLoS Pathog. 2025 Jan 8;21(1):e1012854. doi: 10.1371/journal.ppat.1012854 (PMC11750089; doi:10.1371/journal.ppat.1012854)
Supplement: S7 Data — (XLSX) [file ppat.1012854.s018.xlsx]

## Sheet: S7B
Well	Well Position	Sample Name	Target Name	Reporter	CT	Ct Mean	Ct SD
1	A1	Mock_inf_0-1	GAPDH	SYBR	16.5747	17.0266	0.391563
2	A2	Mock_inf_0-1	GAPDH	SYBR	17.2396	17.0266	0.391563
3	A3	Mock_inf_0-1	GAPDH	SYBR	17.2655	17.0266	0.391563
4	A4	Mock_inf_0-2	GAPDH	SYBR	16.8993	16.9142	0.0243779
5	A5	Mock_inf_0-2	GAPDH	SYBR	16.9423	16.9142	0.0243779
6	A6	Mock_inf_0-2	GAPDH	SYBR	16.9009	16.9142	0.0243779
7	A7	Mock_inf_0-3	GAPDH	SYBR	16.9737	17.0302	0.0998322
8	A8	Mock_inf_0-3	GAPDH	SYBR	16.9714	17.0302	0.0998322
9	A9	Mock_inf_0-3	GAPDH	SYBR	17.1455	17.0302	0.0998322
10	A10	Mock_inf_4-1	GAPDH	SYBR	17.1286	17.1854	0.144719
11	A11	Mock_inf_4-1	GAPDH	SYBR	17.0777	17.1854	0.144719
12	A12	Mock_inf_4-1	GAPDH	SYBR	17.3499	17.1854	0.144719
13	B1	Mock_inf_4-2	GAPDH	SYBR	17.327	17.206	0.105982
14	B2	Mock_inf_4-2	GAPDH	SYBR	17.1296	17.206	0.105982
15	B3	Mock_inf_4-2	GAPDH	SYBR	17.1614	17.206	0.105982
16	B4	Mock_inf_4-3	GAPDH	SYBR	17.2449	17.2484	0.0195522
17	B5	Mock_inf_4-3	GAPDH	SYBR	17.2695	17.2484	0.0195522
18	B6	Mock_inf_4-3	GAPDH	SYBR	17.2309	17.2484	0.0195522
19	B7	Mock_inf_8-1	GAPDH	SYBR	17.198	17.2279	0.0352558
20	B8	Mock_inf_8-1	GAPDH	SYBR	17.2668	17.2279	0.0352558
21	B9	Mock_inf_8-1	GAPDH	SYBR	17.219	17.2279	0.0352558
22	B10	Mock_inf_8-2	GAPDH	SYBR	17.0852	17.0789	0.100531
23	B11	Mock_inf_8-2	GAPDH	SYBR	17.1761	17.0789	0.100531
24	B12	Mock_inf_8-2	GAPDH	SYBR	16.9753	17.0789	0.100531
25	C1	Mock_inf_8-3	GAPDH	SYBR	17.0469	17.1806	0.208327
26	C2	Mock_inf_8-3	GAPDH	SYBR	17.4206	17.1806	0.208327
27	C3	Mock_inf_8-3	GAPDH	SYBR	17.0743	17.1806	0.208327
28	C4	CA04_0-1	GAPDH	SYBR	17.0625	17.2467	0.176642
29	C5	CA04_0-1	GAPDH	SYBR	17.263	17.2467	0.176642
30	C6	CA04_0-1	GAPDH	SYBR	17.4147	17.2467	0.176642
31	C7	CA04_0-2	GAPDH	SYBR	17.5364	17.4876	0.109059
32	C8	CA04_0-2	GAPDH	SYBR	17.5637	17.4876	0.109059
33	C9	CA04_0-2	GAPDH	SYBR	17.3627	17.4876	0.109059
34	C10	CA04_0-3	GAPDH	SYBR	17.0934	17.07	0.0294735
35	C11	CA04_0-3	GAPDH	SYBR	17.0798	17.07	0.0294735
36	C12	CA04_0-3	GAPDH	SYBR	17.0369	17.07	0.0294735
37	D1	CA04_4-1	GAPDH	SYBR	17.3261	17.4241	0.0859264
38	D2	CA04_4-1	GAPDH	SYBR	17.4597	17.4241	0.0859264
39	D3	CA04_4-1	GAPDH	SYBR	17.4866	17.4241	0.0859264
40	D4	CA04_4-2	GAPDH	SYBR	17.1347	17.217	0.0880699
41	D5	CA04_4-2	GAPDH	SYBR	17.2065	17.217	0.0880699
42	D6	CA04_4-2	GAPDH	SYBR	17.3099	17.217	0.0880699
43	D7	CA04_4-3	GAPDH	SYBR	17.7045	17.6512	0.201376
44	D8	CA04_4-3	GAPDH	SYBR	17.8206	17.6512	0.201376
45	D9	CA04_4-3	GAPDH	SYBR	17.4286	17.6512	0.201376
46	D10	CA04_8-1	GAPDH	SYBR	18.3388	18.417	0.0677303
47	D11	CA04_8-1	GAPDH	SYBR	18.4565	18.417	0.0677303
48	D12	CA04_8-1	GAPDH	SYBR	18.4558	18.417	0.0677303
49	E1	CA04_8-2	GAPDH	SYBR	18.3191	18.4442	0.113152
50	E2	CA04_8-2	GAPDH	SYBR	18.5395	18.4442	0.113152
51	E3	CA04_8-2	GAPDH	SYBR	18.474	18.4442	0.113152
52	E4	CA04_8-3	GAPDH	SYBR	18.3599	18.4302	0.0616671
53	E5	CA04_8-3	GAPDH	SYBR	18.4754	18.4302	0.0616671
54	E6	CA04_8-3	GAPDH	SYBR	18.4551	18.4302	0.0616671
96	H12	NEG-CTRL	GAPDH	SYBR	9.05356	9.05356
Well	Well Position	Sample Name	Target Name	Reporter	CT	Ct Mean	Ct SD	Delta Ct	Mean of control delta Ct	Delta delta Ct	Expression (FC)	Mean FC
1	A1	Mock_0_1	USP30-AS1	SYBR	33.2129	34.1741	0.891683	16.1863	17.5913
2	A2	Mock_0_1	USP30-AS1	SYBR	34.9744	34.1741	0.891683	17.9478	17.5913
3	A3	Mock_0_1	USP30-AS1	SYBR	34.3348	34.1741	0.891683	17.3082	17.5913
4	A4	Mock_0_2	USP30-AS1	SYBR	34.8707	34.5957	0.774839	17.9565	17.5913
5	A5	Mock_0_2	USP30-AS1	SYBR	35.1956	34.5957	0.774839	18.2814	17.5913
6	A6	Mock_0_2	USP30-AS1	SYBR	33.7209	34.5957	0.774839	16.8067	17.5913
7	A7	Mock_0_3	USP30-AS1	SYBR	34.1032	34.9751	0.868305	17.073	17.5913
8	A8	Mock_0_3	USP30-AS1	SYBR	34.9824	34.9751	0.868305	17.9522	17.5913
9	A9	Mock_0_3	USP30-AS1	SYBR	35.8398	34.9751	0.868305	18.8096	17.5913
10	A10	Mock_4_1	USP30-AS1	SYBR	36.4018	36.2019	0.53566	19.2165	18.2781
11	A11	Mock_4_1	USP30-AS1	SYBR	35.595	36.2019	0.53566	18.4096	18.2781
12	A12	Mock_4_1	USP30-AS1	SYBR	36.6088	36.2019	0.53566	19.4234	18.2781
13	B1	Mock_4_2	USP30-AS1	SYBR	35.9985	35.8006	0.279952	18.7925	18.2781
14	B2	Mock_4_2	USP30-AS1	SYBR	35.6026	35.8006	0.279952	18.3966	18.2781
15	B3	Mock_4_2	USP30-AS1	SYBR	Undetermined	35.8006	0.279952	N.A.	18.2781
16	B4	Mock_4_3	USP30-AS1	SYBR	33.929	34.5772	0.571807	16.6806	18.2781
17	B5	Mock_4_3	USP30-AS1	SYBR	34.7926	34.5772	0.571807	17.5442	18.2781
18	B6	Mock_4_3	USP30-AS1	SYBR	35.0101	34.5772	0.571807	17.7617	18.2781
19	B7	Mock_8_1	USP30-AS1	SYBR	34.4345	35.0656	0.561585	17.2066	17.7051
20	B8	Mock_8_1	USP30-AS1	SYBR	35.2521	35.0656	0.561585	18.0242	17.7051
21	B9	Mock_8_1	USP30-AS1	SYBR	35.5102	35.0656	0.561585	18.2823	17.7051
22	B10	Mock_8_2	USP30-AS1	SYBR	34.3304	35.0703	0.655021	17.2515	17.7051
23	B11	Mock_8_2	USP30-AS1	SYBR	35.5759	35.0703	0.655021	18.497	17.7051
24	B12	Mock_8_2	USP30-AS1	SYBR	35.3047	35.0703	0.655021	18.2258	17.7051
25	C1	Mock_8_3	USP30-AS1	SYBR	34.3771	34.4669	0.59754	17.1965	17.7051
26	C2	Mock_8_3	USP30-AS1	SYBR	33.9193	34.4669	0.59754	16.7387	17.7051
27	C3	Mock_8_3	USP30-AS1	SYBR	35.1043	34.4669	0.59754	17.9236	17.7051
28	C4	CA04_0_1	USP30-AS1	SYBR	34.887	35.7332	0.936474	17.6402		0.048929	0.966654	0.611695
29	C5	CA04_0_1	USP30-AS1	SYBR	36.7393	35.7332	0.936474	19.4926		1.90128	0.267706
30	C6	CA04_0_1	USP30-AS1	SYBR	35.5733	35.7332	0.936474	18.3265		0.735224	0.600725
31	C7	CA04_0_2	USP30-AS1	SYBR	34.9788	35.5886	0.954012	17.4912		-0.100125	1.07187	0.795254
32	C8	CA04_0_2	USP30-AS1	SYBR	35.0991	35.5886	0.954012	17.6115		0.020191	0.986102
33	C9	CA04_0_2	USP30-AS1	SYBR	36.688	35.5886	0.954012	19.2004		1.60914	0.327793
34	C10	CA04_0_3	USP30-AS1	SYBR	35.8073	35.1188	0.712874	18.7373		1.14599	0.45188	0.789719
35	C11	CA04_0_3	USP30-AS1	SYBR	35.1653	35.1188	0.712874	18.0952		0.50391	0.705193
36	C12	CA04_0_3	USP30-AS1	SYBR	34.3839	35.1188	0.712874	17.3138		-0.277489	1.21208
37	D1	CA04_4_1	USP30-AS1	SYBR	33.3419	32.4623	0.765899	15.9177		-2.3604	5.13513	10.2679
38	D2	CA04_4_1	USP30-AS1	SYBR	31.9425	32.4623	0.765899	14.5184		-3.75976	13.5457
39	D3	CA04_4_1	USP30-AS1	SYBR	32.1026	32.4623	0.765899	14.6785		-3.59966	12.1229
40	D4	CA04_4_2	USP30-AS1	SYBR	32.2413	32.7406	0.434032	15.0243		-3.25384	9.53901	6.96519
41	D5	CA04_4_2	USP30-AS1	SYBR	32.9523	32.7406	0.434032	15.7352		-2.54292	5.82768
42	D6	CA04_4_2	USP30-AS1	SYBR	33.0282	32.7406	0.434032	15.8111		-2.46699	5.52889
43	D7	CA04_4_3	USP30-AS1	SYBR	33.7907	33.2302	0.668356	16.1395		-2.13862	4.40341	6.99454
44	D8	CA04_4_3	USP30-AS1	SYBR	32.4905	33.2302	0.668356	14.8393		-3.43884	10.8441
45	D9	CA04_4_3	USP30-AS1	SYBR	33.4093	33.2302	0.668356	15.7581		-2.52007	5.73611
46	D10	CA04_8_1	USP30-AS1	SYBR	31.2581	31.6035	0.317993	12.841		-4.86409	29.1231	23.3031
47	D11	CA04_8_1	USP30-AS1	SYBR	31.8841	31.6035	0.317993	13.467		-4.23809	18.8709
48	D12	CA04_8_1	USP30-AS1	SYBR	31.6683	31.6035	0.317993	13.2513		-4.45386	21.9152
49	E1	CA04_8_2	USP30-AS1	SYBR	31.9548	32.1583	0.182966	13.5106		-4.1945	18.3092	15.9871
50	E2	CA04_8_2	USP30-AS1	SYBR	32.211	32.1583	0.182966	13.7668		-3.93837	15.3309
51	E3	CA04_8_2	USP30-AS1	SYBR	32.3092	32.1583	0.182966	13.865		-3.84009	14.3213
52	E4	CA04_8_3	USP30-AS1	SYBR	31.7171	32.002	0.387986	13.2869		-4.41821	21.3804	17.9556
53	E5	CA04_8_3	USP30-AS1	SYBR	32.4438	32.002	0.387986	14.0137		-3.69146	12.9193
54	E6	CA04_8_3	USP30-AS1	SYBR	31.8449	32.002	0.387986	13.4148		-4.29036	19.5671
96	H12	NEG-CTRL	NEG-CTRL	SYBR	20.2472	20.2472		11.1937
Well	Well Position	Sample Name	Target Name	Reporter	CT	Ct Mean	Ct SD	Delta Ct	Mean of control delta Ct	Delta delta Ct	Expression (FC)	Mean FC
1	A1	Mock_0_1	USP30_allsus	SYBR	27.9497	27.7536	0.185359	10.9231	10.7047
2	A2	Mock_0_1	USP30_allsus	SYBR	27.7299	27.7536	0.185359	10.7033	10.7047
3	A3	Mock_0_1	USP30_allsus	SYBR	27.5812	27.7536	0.185359	10.5546	10.7047
4	A4	Mock_0_2	USP30_allsus	SYBR	27.377	27.5207	0.137595	10.4628	10.7047
5	A5	Mock_0_2	USP30_allsus	SYBR	27.6513	27.5207	0.137595	10.7371	10.7047
6	A6	Mock_0_2	USP30_allsus	SYBR	27.5339	27.5207	0.137595	10.6197	10.7047
7	A7	Mock_0_3	USP30_allsus	SYBR	27.7507	27.8109	0.0530579	10.7205	10.7047
8	A8	Mock_0_3	USP30_allsus	SYBR	27.8508	27.8109	0.0530579	10.8206	10.7047
9	A9	Mock_0_3	USP30_allsus	SYBR	27.8312	27.8109	0.0530579	10.801	10.7047
10	A10	Mock_4_1	USP30_allsus	SYBR	27.8319	27.9665	0.132351	10.6465	10.8405
11	A11	Mock_4_1	USP30_allsus	SYBR	27.971	27.9665	0.132351	10.7856	10.8405
12	A12	Mock_4_1	USP30_allsus	SYBR	28.0965	27.9665	0.132351	10.9111	10.8405
13	B1	Mock_4_2	USP30_allsus	SYBR	28.6239	28.1489	0.416345	11.4179	10.8405
14	B2	Mock_4_2	USP30_allsus	SYBR	27.8472	28.1489	0.416345	10.6412	10.8405
15	B3	Mock_4_2	USP30_allsus	SYBR	27.9757	28.1489	0.416345	10.7697	10.8405
16	B4	Mock_4_3	USP30_allsus	SYBR	27.9677	28.0457	0.138513	10.7193	10.8405
17	B5	Mock_4_3	USP30_allsus	SYBR	27.9638	28.0457	0.138513	10.7154	10.8405
18	B6	Mock_4_3	USP30_allsus	SYBR	28.2057	28.0457	0.138513	10.9573	10.8405
19	B7	Mock_8_1	USP30_allsus	SYBR	27.9748	27.921	0.0850609	10.7468	10.6064
20	B8	Mock_8_1	USP30_allsus	SYBR	27.9653	27.921	0.0850609	10.7374	10.6064
21	B9	Mock_8_1	USP30_allsus	SYBR	27.8229	27.921	0.0850609	10.595	10.6064
22	B10	Mock_8_2	USP30_allsus	SYBR	27.7368	27.6547	0.0785117	10.6579	10.6064
23	B11	Mock_8_2	USP30_allsus	SYBR	27.5804	27.6547	0.0785117	10.5015	10.6064
24	B12	Mock_8_2	USP30_allsus	SYBR	27.6468	27.6547	0.0785117	10.5679	10.6064
25	C1	Mock_8_3	USP30_allsus	SYBR	27.5827	27.731	0.142801	10.4021	10.6064
26	C2	Mock_8_3	USP30_allsus	SYBR	27.7428	27.731	0.142801	10.5621	10.6064
27	C3	Mock_8_3	USP30_allsus	SYBR	27.8676	27.731	0.142801	10.687	10.6064
28	C4	CA04_0_1	USP30_allsus	SYBR	27.8868	28.0069	0.105183	10.6401		-0.0646428	1.04583	0.964073
29	C5	CA04_0_1	USP30_allsus	SYBR	28.0507	28.0069	0.105183	10.804		0.0992366	0.933527
30	C6	CA04_0_1	USP30_allsus	SYBR	28.083	28.0069	0.105183	10.8363		0.131524	0.912867
31	C7	CA04_0_2	USP30_allsus	SYBR	28.0334	28.0494	0.0873252	10.5458		-0.158975	1.11649	1.10551
32	C8	CA04_0_2	USP30_allsus	SYBR	28.1436	28.0494	0.0873252	10.656		-0.0487279	1.03435
33	C9	CA04_0_2	USP30_allsus	SYBR	27.9712	28.0494	0.0873252	10.4836		-0.22116	1.16567
34	C10	CA04_0_3	USP30_allsus	SYBR	27.8886	27.912	0.0704516	10.8185		0.113799	0.924151	0.909994
35	C11	CA04_0_3	USP30_allsus	SYBR	27.9912	27.912	0.0704516	10.9211		0.216386	0.860719
36	C12	CA04_0_3	USP30_allsus	SYBR	27.8562	27.912	0.0704516	10.7862		0.0814429	0.945112
37	D1	CA04_4_1	USP30_allsus	SYBR	27.9501	27.9792	0.0307996	10.5259		-0.314539	1.24361	1.21894
38	D2	CA04_4_1	USP30_allsus	SYBR	28.0114	27.9792	0.0307996	10.5873		-0.253174	1.19183
39	D3	CA04_4_1	USP30_allsus	SYBR	27.9761	27.9792	0.0307996	10.5519		-0.288502	1.22137
40	D4	CA04_4_2	USP30_allsus	SYBR	27.6404	27.7901	0.171527	10.4233		-0.417107	1.33525	1.20926
41	D5	CA04_4_2	USP30_allsus	SYBR	27.9772	27.7901	0.171527	10.7602		-0.0802502	1.0572
42	D6	CA04_4_2	USP30_allsus	SYBR	27.7526	27.7901	0.171527	10.5356		-0.304894	1.23533
43	D7	CA04_4_3	USP30_allsus	SYBR	28.0102	28.1121	0.120842	10.359		-0.481457	1.39615	1.30397
44	D8	CA04_4_3	USP30_allsus	SYBR	28.2456	28.1121	0.120842	10.5944		-0.246062	1.18597
45	D9	CA04_4_3	USP30_allsus	SYBR	28.0805	28.1121	0.120842	10.4293		-0.411196	1.32979
46	D10	CA04_8_1	USP30_allsus	SYBR	29.08	29.1879	0.0946798	10.663		0.0565756	0.961544	0.893541
47	D11	CA04_8_1	USP30_allsus	SYBR	29.2571	29.1879	0.0946798	10.84		0.233623	0.850496
48	D12	CA04_8_1	USP30_allsus	SYBR	29.2267	29.1879	0.0946798	10.8097		0.203266	0.868582
49	E1	CA04_8_2	USP30_allsus	SYBR	29.0382	29.1949	0.146766	10.594		-0.0123999	1.00863	0.907959
50	E2	CA04_8_2	USP30_allsus	SYBR	29.2174	29.1949	0.146766	10.7732		0.166797	0.890818
51	E3	CA04_8_2	USP30_allsus	SYBR	29.3292	29.1949	0.146766	10.885		0.278538	0.824426
52	E4	CA04_8_3	USP30_allsus	SYBR	29.1944	29.3112	0.151949	10.7642		0.157791	0.896397	0.829705
53	E5	CA04_8_3	USP30_allsus	SYBR	29.483	29.3112	0.151949	11.0528		0.446365	0.73389
54	E6	CA04_8_3	USP30_allsus	SYBR	29.2561	29.3112	0.151949	10.826		0.219559	0.858828
96	H12	NEG-CTRL	NEG-CTRL	SYBR	Undetermined

## Sheet: S7C
Well	Well Position	Sample Name	Target Name	Reporter	CT	Ct Mean	Ct SD
1	A1	MEM_0H_1	Beta-actin	SYBR	17.9568	17.7948	0.15406
2	A2	MEM_0H_1	Beta-actin	SYBR	17.7774	17.7948	0.15406
3	A3	MEM_0H_1	Beta-actin	SYBR	17.6502	17.7948	0.15406
4	A4	MEM_0H_2	Beta-actin	SYBR	17.8206	17.8168	0.015703
5	A5	MEM_0H_2	Beta-actin	SYBR	17.7995	17.8168	0.015703
6	A6	MEM_0H_2	Beta-actin	SYBR	17.8302	17.8168	0.015703
7	A7	MEM_0H_3	Beta-actin	SYBR	17.7252	17.7248	0.0172707
8	A8	MEM_0H_3	Beta-actin	SYBR	17.7419	17.7248	0.0172707
9	A9	MEM_0H_3	Beta-actin	SYBR	17.7074	17.7248	0.0172707
10	A10	MEM_2H_1	Beta-actin	SYBR	17.5805	17.6631	0.161518
11	A11	MEM_2H_1	Beta-actin	SYBR	17.5596	17.6631	0.161518
12	A12	MEM_2H_1	Beta-actin	SYBR	17.8492	17.6631	0.161518
13	B1	MEM_2H_2	Beta-actin	SYBR	18.1005	17.9622	0.12284
14	B2	MEM_2H_2	Beta-actin	SYBR	17.9202	17.9622	0.12284
15	B3	MEM_2H_2	Beta-actin	SYBR	17.8658	17.9622	0.12284
16	B4	MEM_2H_3	Beta-actin	SYBR	17.8836	17.9308	0.0495195
17	B5	MEM_2H_3	Beta-actin	SYBR	17.9265	17.9308	0.0495195
18	B6	MEM_2H_3	Beta-actin	SYBR	17.9824	17.9308	0.0495195
19	B7	MEM_4H_1	Beta-actin	SYBR	17.891	17.8929	0.00806134
20	B8	MEM_4H_1	Beta-actin	SYBR	17.9018	17.8929	0.00806134
21	B9	MEM_4H_1	Beta-actin	SYBR	17.886	17.8929	0.00806134
22	B10	MEM_4H_2	Beta-actin	SYBR	17.5413	17.5732	0.0282016
23	B11	MEM_4H_2	Beta-actin	SYBR	17.5947	17.5732	0.0282016
24	B12	MEM_4H_2	Beta-actin	SYBR	17.5835	17.5732	0.0282016
25	C1	MEM_4H_3	Beta-actin	SYBR	17.4589	17.6815	0.194031
26	C2	MEM_4H_3	Beta-actin	SYBR	17.8151	17.6815	0.194031
27	C3	MEM_4H_3	Beta-actin	SYBR	17.7704	17.6815	0.194031
28	C4	MEM_8H_1	Beta-actin	SYBR	17.7433	17.8852	0.124964
29	C5	MEM_8H_1	Beta-actin	SYBR	17.9336	17.8852	0.124964
30	C6	MEM_8H_1	Beta-actin	SYBR	17.9787	17.8852	0.124964
31	C7	MEM_8H_2	Beta-actin	SYBR	18.2172	18.1555	0.0897794
32	C8	MEM_8H_2	Beta-actin	SYBR	18.1967	18.1555	0.0897794
33	C9	MEM_8H_2	Beta-actin	SYBR	18.0525	18.1555	0.0897794
34	C10	MEM_8H_3	Beta-actin	SYBR	18.0818	18.0396	0.0480425
35	C11	MEM_8H_3	Beta-actin	SYBR	18.0498	18.0396	0.0480425
36	C12	MEM_8H_3	Beta-actin	SYBR	17.9873	18.0396	0.0480425
37	D1	CM_0H_1	Beta-actin	SYBR	17.772	17.8665	0.0822877
38	D2	CM_0H_1	Beta-actin	SYBR	17.9054	17.8665	0.0822877
39	D3	CM_0H_1	Beta-actin	SYBR	17.9222	17.8665	0.0822877
40	D4	CM_0H_2	Beta-actin	SYBR	17.7106	17.7744	0.0582121
41	D5	CM_0H_2	Beta-actin	SYBR	17.8245	17.7744	0.0582121
42	D6	CM_0H_2	Beta-actin	SYBR	17.7882	17.7744	0.0582121
43	D7	CM_0H_3	Beta-actin	SYBR	17.8767	17.914	0.0340038
44	D8	CM_0H_3	Beta-actin	SYBR	17.9434	17.914	0.0340038
45	D9	CM_0H_3	Beta-actin	SYBR	17.9217	17.914	0.0340038
46	D10	CM_2H_1	Beta-actin	SYBR	17.7668	17.8698	0.100102
47	D11	CM_2H_1	Beta-actin	SYBR	17.8758	17.8698	0.100102
48	D12	CM_2H_1	Beta-actin	SYBR	17.9667	17.8698	0.100102
49	E1	CM_2H_2	Beta-actin	SYBR	17.9061	18.028	0.1061
50	E2	CM_2H_2	Beta-actin	SYBR	18.0999	18.028	0.1061
51	E3	CM_2H_2	Beta-actin	SYBR	18.078	18.028	0.1061
52	E4	CM_2H_3	Beta-actin	SYBR	17.9723	18.0023	0.0572801
53	E5	CM_2H_3	Beta-actin	SYBR	18.0683	18.0023	0.0572801
54	E6	CM_2H_3	Beta-actin	SYBR	17.9662	18.0023	0.0572801
55	E7	CM_4H_1	Beta-actin	SYBR	18.038	18.0553	0.036093
56	E8	CM_4H_1	Beta-actin	SYBR	18.0968	18.0553	0.036093
57	E9	CM_4H_1	Beta-actin	SYBR	18.0312	18.0553	0.036093
58	E10	CM_4H_2	Beta-actin	SYBR	17.9824	17.9241	0.103794
59	E11	CM_4H_2	Beta-actin	SYBR	17.8042	17.9241	0.103794
60	E12	CM_4H_2	Beta-actin	SYBR	17.9856	17.9241	0.103794
61	F1	CM_4H_3	Beta-actin	SYBR	18.2308	18.048	0.178323
62	F2	CM_4H_3	Beta-actin	SYBR	17.8745	18.048	0.178323
63	F3	CM_4H_3	Beta-actin	SYBR	18.0386	18.048	0.178323
64	F4	CM_8H_1	Beta-actin	SYBR	17.9982	17.9997	0.0384128
65	F5	CM_8H_1	Beta-actin	SYBR	17.9621	17.9997	0.0384128
66	F6	CM_8H_1	Beta-actin	SYBR	18.0388	17.9997	0.0384128
67	F7	CM_8H_2	Beta-actin	SYBR	18.0158	18.0106	0.0134437
68	F8	CM_8H_2	Beta-actin	SYBR	18.0207	18.0106	0.0134437
69	F9	CM_8H_2	Beta-actin	SYBR	17.9953	18.0106	0.0134437
70	F10	CM_8H_3	Beta-actin	SYBR	17.6882	17.7678	0.09465
71	F11	CM_8H_3	Beta-actin	SYBR	17.8725	17.7678	0.09465
72	F12	CM_8H_3	Beta-actin	SYBR	17.7429	17.7678	0.09465
96	H12	NEG-CTRL	Beta-actin	SYBR	Undetermined
Well	Well Position	Sample Name	Target Name	Reporter	CT	Ct Mean	Ct SD	Delta Ct	Mean of control delta Ct	Delta delta Ct	Expression (FC)	Mean FC
1	A1	MEM_0H_1	USP30-AS1	SYBR	38.0276	36.5081	1.47543	20.2328	17.9055
2	A2	MEM_0H_1	USP30-AS1	SYBR	36.4154	36.5081	1.47543	18.6206	17.9055
3	A3	MEM_0H_1	USP30-AS1	SYBR	35.0811	36.5081	1.47543	17.2863	17.9055
4	A4	MEM_0H_2	USP30-AS1	SYBR	35.21	34.9174	0.570248	17.3932	17.9055
5	A5	MEM_0H_2	USP30-AS1	SYBR	35.282	34.9174	0.570248	17.4652	17.9055
6	A6	MEM_0H_2	USP30-AS1	SYBR	34.2603	34.9174	0.570248	16.4435	17.9055
7	A7	MEM_0H_3	USP30-AS1	SYBR	35.3595	35.6276	0.847145	17.6347	17.9055
8	A8	MEM_0H_3	USP30-AS1	SYBR	34.9468	35.6276	0.847145	17.222	17.9055
9	A9	MEM_0H_3	USP30-AS1	SYBR	36.5763	35.6276	0.847145	18.8514	17.9055
10	A10	MEM_2H_1	USP30-AS1	SYBR	35.3509	35.4571	0.973305	17.6878	17.1294
11	A11	MEM_2H_1	USP30-AS1	SYBR	34.5412	35.4571	0.973305	16.8781	17.1294
12	A12	MEM_2H_1	USP30-AS1	SYBR	36.4791	35.4571	0.973305	18.816	17.1294
13	B1	MEM_2H_2	USP30-AS1	SYBR	33.8592	34.1854	0.28792	15.897	17.1294
14	B2	MEM_2H_2	USP30-AS1	SYBR	34.404	34.1854	0.28792	16.4418	17.1294
15	B3	MEM_2H_2	USP30-AS1	SYBR	34.2931	34.1854	0.28792	16.3309	17.1294
16	B4	MEM_2H_3	USP30-AS1	SYBR	36.4934	35.3017	1.12235	18.5625	17.1294
17	B5	MEM_2H_3	USP30-AS1	SYBR	34.2647	35.3017	1.12235	16.3339	17.1294
18	B6	MEM_2H_3	USP30-AS1	SYBR	35.1471	35.3017	1.12235	17.2163	17.1294
19	B7	MEM_4H_1	USP30-AS1	SYBR	35.4482	34.9672	0.519108	17.5553	17.1828
20	B8	MEM_4H_1	USP30-AS1	SYBR	34.417	34.9672	0.519108	16.524	17.1828
21	B9	MEM_4H_1	USP30-AS1	SYBR	35.0364	34.9672	0.519108	17.1434	17.1828
22	B10	MEM_4H_2	USP30-AS1	SYBR	34.5699	34.4709	0.365978	16.9967	17.1828
23	B11	MEM_4H_2	USP30-AS1	SYBR	34.7772	34.4709	0.365978	17.204	17.1828
24	B12	MEM_4H_2	USP30-AS1	SYBR	34.0656	34.4709	0.365978	16.4924	17.1828
25	C1	MEM_4H_3	USP30-AS1	SYBR	Undetermined	35.4546	1.28735		17.1828
26	C2	MEM_4H_3	USP30-AS1	SYBR	34.5443	35.4546	1.28735	16.8628	17.1828
27	C3	MEM_4H_3	USP30-AS1	SYBR	36.3649	35.4546	1.28735	18.6834	17.1828
28	C4	MEM_8H_1	USP30-AS1	SYBR	33.5206	34.0574	0.903575	15.6354	16.3668
29	C5	MEM_8H_1	USP30-AS1	SYBR	35.1007	34.0574	0.903575	17.2155	16.3668
30	C6	MEM_8H_1	USP30-AS1	SYBR	33.5511	34.0574	0.903575	15.6659	16.3668
31	C7	MEM_8H_2	USP30-AS1	SYBR	34.5866	34.4604	0.16676	16.4311	16.3668
32	C8	MEM_8H_2	USP30-AS1	SYBR	34.5234	34.4604	0.16676	16.3679	16.3668
33	C9	MEM_8H_2	USP30-AS1	SYBR	34.2714	34.4604	0.16676	16.1159	16.3668
34	C10	MEM_8H_3	USP30-AS1	SYBR	34.3677	34.6627	0.255541	16.3281	16.3668
35	C11	MEM_8H_3	USP30-AS1	SYBR	34.8174	34.6627	0.255541	16.7778	16.3668
36	C12	MEM_8H_3	USP30-AS1	SYBR	34.8029	34.6627	0.255541	16.7633	16.3668
37	D1	CM_0H_1	USP30-AS1	SYBR	35.6256	35.8761	0.851464	17.7591		-0.146406	1.10681	1.03279
38	D2	CM_0H_1	USP30-AS1	SYBR	36.8247	35.8761	0.851464	18.9582		1.05268	0.482073
39	D3	CM_0H_1	USP30-AS1	SYBR	35.178	35.8761	0.851464	17.3115		-0.594064	1.50949
40	D4	CM_0H_2	USP30-AS1	SYBR	34.9607	35.1849	1.62927	17.1863		-0.719268	1.64635	2.02436
41	D5	CM_0H_2	USP30-AS1	SYBR	36.9146	35.1849	1.62927	19.1402		1.23468	0.424937
42	D6	CM_0H_2	USP30-AS1	SYBR	33.6793	35.1849	1.62927	15.9049		-2.00065	4.0018
43	D7	CM_0H_3	USP30-AS1	SYBR	Undetermined	34.5723	N.A.	N.A.		N.A.	N.A.	2.37383
44	D8	CM_0H_3	USP30-AS1	SYBR	Undetermined	34.5723	N.A.	N.A.		N.A.	N.A.
45	D9	CM_0H_3	USP30-AS1	SYBR	34.5723	34.5723	N.A.	16.6583		-1.24722	2.37383
46	D10	CM_2H_1	USP30-AS1	SYBR	34.3204	33.9998	0.449056	16.4507		-0.678704	1.6007	2.06763
47	D11	CM_2H_1	USP30-AS1	SYBR	33.4866	33.9998	0.449056	15.6168		-1.51252	2.85308
48	D12	CM_2H_1	USP30-AS1	SYBR	34.1925	33.9998	0.449056	16.3227		-0.806622	1.74911
49	E1	CM_2H_2	USP30-AS1	SYBR	33.6618	34.0465	0.338288	15.6337		-1.49562	2.81986	2.20111
50	E2	CM_2H_2	USP30-AS1	SYBR	34.1804	34.0465	0.338288	16.1524		-0.977013	1.96839
51	E3	CM_2H_2	USP30-AS1	SYBR	34.2974	34.0465	0.338288	16.2693		-0.860024	1.81507
52	E4	CM_2H_3	USP30-AS1	SYBR	33.5003	33.9293	0.418283	15.498		-1.63136	3.09805	2.36648
53	E5	CM_2H_3	USP30-AS1	SYBR	34.3359	33.9293	0.418283	16.3337		-0.7957	1.73592
54	E6	CM_2H_3	USP30-AS1	SYBR	33.9518	33.9293	0.418283	15.9496		-1.17981	2.26548
55	E7	CM_4H_1	USP30-AS1	SYBR	32.3384	32.0371	0.493451	14.2831		-2.89971	7.46278	9.58217
56	E8	CM_4H_1	USP30-AS1	SYBR	31.4676	32.0371	0.493451	13.4123		-3.77052	13.6471
57	E9	CM_4H_1	USP30-AS1	SYBR	32.3052	32.0371	0.493451	14.2498		-2.93293	7.63662
58	E10	CM_4H_2	USP30-AS1	SYBR	31.8436	31.8491	0.298904	13.9196		-3.26322	9.60123	9.70184
59	E11	CM_4H_2	USP30-AS1	SYBR	31.553	31.8491	0.298904	13.6289		-3.55385	11.744
60	E12	CM_4H_2	USP30-AS1	SYBR	32.1507	31.8491	0.298904	14.2267		-2.95612	7.76032
61	F1	CM_4H_3	USP30-AS1	SYBR	31.9821	31.7711	0.476028	13.9341		-3.24867	9.50486	11.4283
62	F2	CM_4H_3	USP30-AS1	SYBR	31.226	31.7711	0.476028	13.1781		-4.00472	16.0524
63	F3	CM_4H_3	USP30-AS1	SYBR	32.1052	31.7711	0.476028	14.0572		-3.12559	8.72766
64	F4	CM_8H_1	USP30-AS1	SYBR	29.6264	29.5609	0.193633	11.6267		-4.74002	26.7233	28.1371
65	F5	CM_8H_1	USP30-AS1	SYBR	29.343	29.5609	0.193633	11.3433		-5.02348	32.5251
66	F6	CM_8H_1	USP30-AS1	SYBR	29.7132	29.5609	0.193633	11.7135		-4.65323	25.163
67	F7	CM_8H_2	USP30-AS1	SYBR	30.3725	29.7449	0.543938	12.3619		-4.00488	16.0542	25.9063
68	F8	CM_8H_2	USP30-AS1	SYBR	29.4085	29.7449	0.543938	11.3979		-4.96888	31.3172
69	F9	CM_8H_2	USP30-AS1	SYBR	29.4539	29.7449	0.543938	11.4433		-4.9235	30.3474
70	F10	CM_8H_3	USP30-AS1	SYBR	29.2334	29.3795	0.25211	11.4655		-4.90121	29.8822	27.27
71	F11	CM_8H_3	USP30-AS1	SYBR	29.2345	29.3795	0.25211	11.4667		-4.90006	29.8584
72	F12	CM_8H_3	USP30-AS1	SYBR	29.6706	29.3795	0.25211	11.9028		-4.46397	22.0693
96	H12	NEG-CTRL	USP30-AS1	SYBR	Undetermined
Well	Well Position	Sample Name	Target Name	Reporter	CT	Ct Mean	Ct SD	Delta Ct	Mean of control delta Ct	Delta delta Ct	Expression (FC)	Mean FC
1	A1	MEM_0H_1	USP30_Allsus	SYBR	27.708	27.5823	0.111278	9.91314
2	A2	MEM_0H_1	USP30_Allsus	SYBR	27.5427	27.5823	0.111278	9.74793
3	A3	MEM_0H_1	USP30_Allsus	SYBR	27.4962	27.5823	0.111278	9.70139
4	A4	MEM_0H_2	USP30_Allsus	SYBR	27.7026	27.6525	0.0436508	9.88586
5	A5	MEM_0H_2	USP30_Allsus	SYBR	27.6228	27.6525	0.0436508	9.80602
6	A6	MEM_0H_2	USP30_Allsus	SYBR	27.6321	27.6525	0.0436508	9.81536
7	A7	MEM_0H_3	USP30_Allsus	SYBR	27.2777	27.2757	0.049799	9.55288
8	A8	MEM_0H_3	USP30_Allsus	SYBR	27.2248	27.2757	0.049799	9.5
9	A9	MEM_0H_3	USP30_Allsus	SYBR	27.3244	27.2757	0.049799	9.59953
10	A10	MEM_2H_1	USP30_Allsus	SYBR	27.6093	27.7595	0.171452	9.94615
11	A11	MEM_2H_1	USP30_Allsus	SYBR	27.7229	27.7595	0.171452	10.0598
12	A12	MEM_2H_1	USP30_Allsus	SYBR	27.9463	27.7595	0.171452	10.2831
13	B1	MEM_2H_2	USP30_Allsus	SYBR	27.9278	27.8399	0.0974226	9.9656
14	B2	MEM_2H_2	USP30_Allsus	SYBR	27.7351	27.8399	0.0974226	9.77295
15	B3	MEM_2H_2	USP30_Allsus	SYBR	27.8567	27.8399	0.0974226	9.89454
16	B4	MEM_2H_3	USP30_Allsus	SYBR	27.8264	27.9217	0.116346	9.89552
17	B5	MEM_2H_3	USP30_Allsus	SYBR	27.8874	27.9217	0.116346	9.95657
18	B6	MEM_2H_3	USP30_Allsus	SYBR	28.0513	27.9217	0.116346	10.1205
19	B7	MEM_4H_1	USP30_Allsus	SYBR	27.7241	27.7708	0.0606809	9.83118
20	B8	MEM_4H_1	USP30_Allsus	SYBR	27.8394	27.7708	0.0606809	9.94645
21	B9	MEM_4H_1	USP30_Allsus	SYBR	27.7489	27.7708	0.0606809	9.85592
22	B10	MEM_4H_2	USP30_Allsus	SYBR	27.5569	27.5368	0.0965651	9.98373
23	B11	MEM_4H_2	USP30_Allsus	SYBR	27.6217	27.5368	0.0965651	10.0485
24	B12	MEM_4H_2	USP30_Allsus	SYBR	27.4317	27.5368	0.0965651	9.85853
25	C1	MEM_4H_3	USP30_Allsus	SYBR	27.4861	27.5786	0.136534	9.80458
26	C2	MEM_4H_3	USP30_Allsus	SYBR	27.7355	27.5786	0.136534	10.054
27	C3	MEM_4H_3	USP30_Allsus	SYBR	27.5144	27.5786	0.136534	9.83292
28	C4	MEM_8H_1	USP30_Allsus	SYBR	26.8889	26.9919	0.0986686	9.0037
29	C5	MEM_8H_1	USP30_Allsus	SYBR	27.0856	26.9919	0.0986686	9.20038
30	C6	MEM_8H_1	USP30_Allsus	SYBR	27.0011	26.9919	0.0986686	9.11596
31	C7	MEM_8H_2	USP30_Allsus	SYBR	27.4651	27.3875	0.247829	9.30956
32	C8	MEM_8H_2	USP30_Allsus	SYBR	27.5872	27.3875	0.247829	9.4317
33	C9	MEM_8H_2	USP30_Allsus	SYBR	27.1101	27.3875	0.247829	8.95462
34	C10	MEM_8H_3	USP30_Allsus	SYBR	27.2164	27.2809	0.0567504	9.17677
35	C11	MEM_8H_3	USP30_Allsus	SYBR	27.3233	27.2809	0.0567504	9.28366
36	C12	MEM_8H_3	USP30_Allsus	SYBR	27.3029	27.2809	0.0567504	9.26327
37	D1	CM_0H_1	USP30_Allsus	SYBR	27.3857	27.5041	0.116239	9.51916		9.51916	0.00136285	0.00125821
38	D2	CM_0H_1	USP30_Allsus	SYBR	27.5085	27.5041	0.116239	9.64196		9.64196	0.00125165
39	D3	CM_0H_1	USP30_Allsus	SYBR	27.618	27.5041	0.116239	9.75151		9.75151	0.00116012
40	D4	CM_0H_2	USP30_Allsus	SYBR	27.4013	27.545	0.134064	9.62683		9.62683	0.00126484	0.0011482
41	D5	CM_0H_2	USP30_Allsus	SYBR	27.5671	27.545	0.134064	9.79272		9.79272	0.00112745
42	D6	CM_0H_2	USP30_Allsus	SYBR	27.6666	27.545	0.134064	9.89221		9.89221	0.00105232
43	D7	CM_0H_3	USP30_Allsus	SYBR	27.8896	27.7328	0.148134	9.97563		9.97563	0.000993196	0.0011111
44	D8	CM_0H_3	USP30_Allsus	SYBR	27.7136	27.7328	0.148134	9.79962		9.79962	0.00112207
45	D9	CM_0H_3	USP30_Allsus	SYBR	27.5952	27.7328	0.148134	9.68124		9.68124	0.00121803
46	D10	CM_2H_1	USP30_Allsus	SYBR	27.9062	27.8506	0.063063	10.0364		10.0364	0.000952217	0.000990265
47	D11	CM_2H_1	USP30_Allsus	SYBR	27.8635	27.8506	0.063063	9.99374		9.99374	0.000980808
48	D12	CM_2H_1	USP30_Allsus	SYBR	27.7821	27.8506	0.063063	9.9123		9.9123	0.00103777
49	E1	CM_2H_2	USP30_Allsus	SYBR	27.8218	27.9714	0.143269	9.79381		9.79381	0.0011266	0.00101903
50	E2	CM_2H_2	USP30_Allsus	SYBR	27.9848	27.9714	0.143269	9.95683		9.95683	0.00100623
51	E3	CM_2H_2	USP30_Allsus	SYBR	28.1074	27.9714	0.143269	10.0794		10.0794	0.000924272
52	E4	CM_2H_3	USP30_Allsus	SYBR	27.8218	27.9663	0.219496	9.81959		9.81959	0.00110665	0.00100872
53	E5	CM_2H_3	USP30_Allsus	SYBR	27.8582	27.9663	0.219496	9.85593		9.85593	0.00107912
54	E6	CM_2H_3	USP30_Allsus	SYBR	28.2189	27.9663	0.219496	10.2166		10.2166	0.000840401
55	E7	CM_4H_1	USP30_Allsus	SYBR	27.9045	27.8049	0.100789	9.84912		9.84912	0.00108423	0.00116361
56	E8	CM_4H_1	USP30_Allsus	SYBR	27.8072	27.8049	0.100789	9.75186		9.75186	0.00115984
57	E9	CM_4H_1	USP30_Allsus	SYBR	27.7029	27.8049	0.100789	9.64758		9.64758	0.00124678
58	E10	CM_4H_2	USP30_Allsus	SYBR	27.3473	27.4122	0.0606474	9.42321		9.42321	0.00145657	0.00139329
59	E11	CM_4H_2	USP30_Allsus	SYBR	27.422	27.4122	0.0606474	9.49789		9.49789	0.00138309
60	E12	CM_4H_2	USP30_Allsus	SYBR	27.4674	27.4122	0.0606474	9.54332		9.54332	0.00134022
61	F1	CM_4H_3	USP30_Allsus	SYBR	27.8554	27.6455	0.181794	9.80743		9.80743	0.00111601	0.00129746
62	F2	CM_4H_3	USP30_Allsus	SYBR	27.5429	27.6455	0.181794	9.49487		9.49487	0.00138599
63	F3	CM_4H_3	USP30_Allsus	SYBR	27.5383	27.6455	0.181794	9.4903		9.4903	0.00139039
64	F4	CM_8H_1	USP30_Allsus	SYBR	28.3001	27.6817	0.535744	10.3004		10.3004	0.000792973	0.00126996
65	F5	CM_8H_1	USP30_Allsus	SYBR	27.3854	27.6817	0.535744	9.38574		9.38574	0.00149489
66	F6	CM_8H_1	USP30_Allsus	SYBR	27.3595	27.6817	0.535744	9.35981		9.35981	0.00152201
67	F7	CM_8H_2	USP30_Allsus	SYBR	27.5758	27.565	0.160496	9.56521		9.56521	0.00132003	0.00133546
68	F8	CM_8H_2	USP30_Allsus	SYBR	27.3994	27.565	0.160496	9.3888		9.3888	0.00149173
69	F9	CM_8H_2	USP30_Allsus	SYBR	27.7199	27.565	0.160496	9.70925		9.70925	0.00119461
70	F10	CM_8H_3	USP30_Allsus	SYBR	27.0985	27.0789	0.0211746	9.33067		9.33067	0.00155306	0.00157441
71	F11	CM_8H_3	USP30_Allsus	SYBR	27.0564	27.0789	0.0211746	9.28861		9.28861	0.001599
72	F12	CM_8H_3	USP30_Allsus	SYBR	27.0818	27.0789	0.0211746	9.31394		9.31394	0.00157117
96	H12	NEG-CTRL	USP30_Allsus	SYBR	29.0982	29.0982

## Sheet: S7E
cell_type	virus	hpi	titer (log10 transformed)
WT	CA04	24	4.32222
WT	CA04	24	4.44716
WT	CA04	24	4.36173
USP30KO	CA04	24	4.25527
USP30KO	CA04	24	4.38021
USP30KO	CA04	24	4.36173
WT	CA04	48	4.47712
WT	CA04	48	4.69897
WT	CA04	48	4.47712
USP30KO	CA04	48	4.47712
USP30KO	CA04	48	4.69897
USP30KO	CA04	48	4.69897
WT	CA04	72	4.80618
WT	CA04	72	4.85126
WT	CA04	72	4.66276
USP30KO	CA04	72	4.69897
USP30KO	CA04	72	4.74036
USP30KO	CA04	72	4.68124
WT	PR8	24	4.39794
WT	PR8	24	4.51851
WT	PR8	24	4.65321
USP30KO	PR8	24	4.38021
USP30KO	PR8	24	4.6721
USP30KO	PR8	24	4.62325
WT	PR8	48	5.04139
WT	PR8	48	5.30103
WT	PR8	48	5.23045
USP30KO	PR8	48	5.25527
USP30KO	PR8	48	5.27875
USP30KO	PR8	48	5.25527
WT	PR8	72	4.51851
WT	PR8	72	4.60206
WT	PR8	72	4.85733
USP30KO	PR8	72	4.77815
USP30KO	PR8	72	4.60206
USP30KO	PR8	72	4.77085
