# Supplementary material for: An interferon-stimulated long non-coding RNA USP30-AS1 as an immune modulator in influenza A virus infection
Source: PLoS Pathog. 2025 Jan 8;21(1):e1012854. doi: 10.1371/journal.ppat.1012854 (PMC11750089; doi:10.1371/journal.ppat.1012854)
Supplement: S8 Data — (XLSX) [file ppat.1012854.s019.xlsx]

## Sheet: S9Fig
Sample	Target	Amp Status	Cq	Cq Mean	Delta Ct	Control mean of delta Ct	Delta delta Ct	Expression (FC)
KO_DMSO_PolyIC	GAPDH	AMP	13.7208	14.0969
KO_DMSO_PolyIC	GAPDH	AMP	13.9839	14.0969
KO_DMSO_PolyIC	GAPDH	AMP	14.5861	14.0969
WT_DMSO_PolyIC	GAPDH	AMP	13.5114	13.539
WT_DMSO_PolyIC	GAPDH	AMP	14.1834	13.539
WT_DMSO_PolyIC	GAPDH	AMP	12.9223	13.539
KO_DMSO_PolyIC	IL6	AMP	22.0894	22.2277	7.99243		-7.80668	223.896
KO_DMSO_PolyIC	IL6	AMP	22.1127	22.2277	8.01576		-7.78335	220.304
KO_DMSO_PolyIC	IL6	AMP	22.4809	22.2277	8.38395		-7.41516	170.682
WT_DMSO_PolyIC	IL6	AMP	29.5613	29.3381	16.0222	15.7991
WT_DMSO_PolyIC	IL6	AMP	29.418	29.3381	15.8789	15.7991
WT_DMSO_PolyIC	IL6	AMP	29.0352	29.3381	15.4961	15.7991
KO_DMSO_PolyIC	ISG15	AMP	23.824	23.7599	9.7271		-2.32057	4.9953
KO_DMSO_PolyIC	ISG15	AMP	23.7725	23.7599	9.67551		-2.37216	5.17715
KO_DMSO_PolyIC	ISG15	AMP	23.6833	23.7599	9.58638		-2.46129	5.50707
WT_DMSO_PolyIC	ISG15	AMP	25.6657	25.5867	12.1267	12.0477
WT_DMSO_PolyIC	ISG15	AMP	25.4414	25.5867	11.9024	12.0477
WT_DMSO_PolyIC	ISG15	AMP	25.653	25.5867	12.114	12.0477
